# Supplementary material for: A new large-bodied thalattosuchian crocodyliform from the Lower Jurassic (Toarcian) of Hungary, with further evidence of the mosaic acquisition of marine adaptations in Metriorhynchoidea
Source: PeerJ. 2018 May 10;6:e4668. doi: 10.7717/peerj.4668 (PMC5949208; doi:10.7717/peerj.4668)
Supplement: Supplemental Information 4 [file peerj-06-4668-s004.nex]

#NEXUS
begin data;
dimensions ntax=110 nchar=570;
format missing=? symbols="0~5";
matrix
Gracilisuchus_stipanicicorum 1000120010000????????00??0?00000?000020100010110231100200010000200?00?2010?00?10000?000000100001010000000000124???0000010000000?????01000000100000000?20000010000?20001000???1?100000011100000??????11100??00000??????????00?00???????1??????????????????????1?000??????0??0??1000000?0?0000000?0010????2?0??0000??00?0??1??00??0000000100200212????0000?00?00000020000?00?000001??0102000?0??0??03112000000000000???023020011100000011010010000000010000{12}?000000000000011?1110??0000000????0??01??0000????????????????001?0?0?0??10??00?01221002010000?0010??10???1?00001001????0????????
Pseudhesperosuchus_jachaleri 04001200010?0???????0?0??0?00000?000020?00010110230?00200110100210000?2110100?10000?00000010000101000?00?120120???00000201?000110???011011001000011?1?2?000010000020110000???1??000000110?0001?????01100??????00??????????00000???????1??????????????????????1?0?????10?0??00??000?10?0?0000000?0010????2000?0010??0?????1??00??0000000??021100??????00?????0?00??20?0?????00???1??0?02000?0?????0?{01}??00?000000000????????00011?00000110100100000????????{12}?0?000000000011??11100???00000????0??00??0000??????100100????????????0??0???????222100?????????0????10????1?????????????????????
Sphenosuchus_acutus 04001200010?0???????000??0?00000?0000201000101102300002001??100210000?2110000?10?00000000010000101000100?1201200??00000001000010?1??01101100100012100?21000010000?20110010???11110000011000001?????11100?0?00100???????20?00000???????1??????0??????????????????00???1000??00?100001010?0000000?00100???2000000000?00?0??1??00??0000000100211002??000000??1?01000020200000?01?001???102000?0??00?0{12}112000000000000100023020001100000011010010000000110010{12}100000000000001??1110000000000????0000?100000??????10??0?0?0?00????0?????????0??22??00??????0?00????10???????????0?????0??0?????
Junggarsuchus_sloani 00001200010?0???????000??0000000?0000???00010110220000200010100210000?2110000?10000?00000010000111000000?010120???00000?01000010????0110110010001??00?200000100000?000?0?0???1?100000010000001{12}12??11100????0?00??????????0??00?????????????????????????????????????????0??0???0??010?0?0100001?0010????2000?10001?01?0??1??00??0000000??021?301??00?000????0100??2020????????00?????02000?0??0??0111?00?000000000100023??00011000000110??0100000????????{12}?0?0000000110??????100?00?0000?????00??1?0000??????100?????1????????????????????22??????????????????00??????????????????????????
Protosuchus_richardsoni 00000100?10???1?????110110001000?000020100010100110000200110000210100?2110000?20?0?000000010000111000?0000001000??00010001000010?1??01100000000011000?00000000000010101010???11100000010000001212??111000??0?101???????{12}??00000???????1??????0???????????????????????1?00??0??10?001010?1100101000??0???2001110011101?0??1??00??000000010021050210000000?00?01000?20201000?000001??0102000?0??00?021??0{01}{01}000000000???000?0000??000000100??0000000001???10010000000000?0??????10?00000000?00?00011100000?00???100100000?0001100?00000???100111100111011000022??110201100002001??001?10???0?
Hemiprotosuchus_leali 00000100010?1?1110???10??0?00000?000020?00010100110000200110?00210100?2110100?20?0??00000010000011000?00?0001000??0001010100001?????01100000000011000?00000000000020101010???11100000010000001212??111000??0??01??????????0??00????????????????????????????????????????00??00?100001010?1100101000??????200?110011?0??0??1??00??0000000??0210{01}02????000??00?0100??2020?????00?001??0?02000?0?????0????0??000000000???000?00001100000010{01}??0000000??????10010?000000????????????????????????????????????????????????????????????????????????????????????????????1????10000200??????????????
Gobiosuchus_kielanae 10000100010?????????000?????0000?000020?00010100110?11?1?0?0000210100021??100?{02}0?0??00000010000100000000?0101000??00010002000111?00??11020001?10000?0000000001100010000110???1?1000000?110000121?1{12}1100?0??01101?0?????2000??000??10?00?0????0???01?0000021001?0000001000??00000?0010?0?1?00011??00?????2001110011101?0??1??2?0?000?0??{01}??00???????????0???????????0???000?????????0?0?01000??00?0311{23}011?00000000?????????????0?00001002010??00???????11{01}?0?0???0000???????????????0000????0???????????????????????????0?1???????0???????11?0????????????????11???0000012001????111??????
Hsisosuchus_chowi 1000110011001101111100??10?0?000????0?????0???????????2111100??????03?2112100120?01??0???0100?010100000?00000?001?00010{01}02000{01}??????10101?0010?01100??00000001000020000110???111110010????000?{12}1{01}??11011???00101???????1000?110?????1???0????0???01?000???10010000000?1000?1101100010?0?0111011?0?00????100111201111??0??1??20000000010??0??????????0000?00?001{01}00200???110?1?001??0?02010001200?0????00?010000000100023020011100110?11{01}00?1000????????????0?0000000010?????11000???0000????0??11????????????1101111?0?????????????????10?11??????????????????11??00000002000????0????????
Hsisosuchus_chungkingensis 1000??0001001101111100??10?0??0????????????10100110101211????00?????????12?00120?01?10100010010101?0000?00000?000?00010{01}022000??????1010100010001100{01}000000001000020001110???111010001?110000?{12}1{01}??11011???00101???????0?00?1100????????0????0???01?00000?100?0?00000?100??1?0110001010?0110011?0???????10011120?111??0??1??20000000010??0{01}0?????????000?00?00???0??0???110??0001??0?0201000?200?0????00?0100000001000230200?11??????11000?100?????????????0?00000000??????????????0????????0?????????????????????????????????????????????11????????????????????0200?00002001?????????????
Hsisosuchus_dashanpuensis 100011001100110111??00?110?00000?0?0020??0010100110?012??11000021??03?21?210012??01?10100010010101?0000?00000?000?00010{01}02100???????1?10110010001100000?0000?1000020000110???111?100?0?110000???{01}??110110??00101?0?????100011100??10000?0????0???01?0000021001000000011000?1101100010?0?0111011?0?00????10011120?11?1????1??2000????????????????????????????0????????????????????????????????????01???00?010000?00100?????0?????0??0?1100001???????????????0?000000???????????????????????????????????????????????????????????????????????????????????????????????????????????????????????
Notosuchus_terrestris 1400010001010?0?????000110001000?00100?0100100000100002110101000101001201100?100?00000000010000?0100010010001100{02}?00010100100011000?11101100100011000000000011100010101110???11010001110000001210000001100?01100?1{12}0011200011210102000100000010000121010111101001?000111101111101001010?110001110000????1001111111111?1?01?0220000011002002201020???0000?000011001201000101101120??1010010001200?020?30200000001000?0021021?01121000010310110000?000201002?00100000000?00??0001110000000????00011?00000?00???110101100?1102??1???????????01101001?1?110?00??0?1???0?00000??0????????????0?
Mariliasuchus_amarali 1400010001010?0?????000110001000?00100?010000???00????21101010001010012011001100?00000000010000?01000100?0000?300?000100001000110???1110110000001{01}000000000011100010101110???11010001100000001210000001100?0110000????120001121010201010000001000012101011110100130001110011101010010?0?110001110000????1001111111111?1?01?0220000011002002110020???0000?00000100120100?101101120??101001000120??030?30200000040000?00210200011210000103101100001000201002100100000000?00??0001110000000???????11??0000???????????????????2????0??0???????110100?????????0??0?1??????0000??0????????????0?
Yacarerani_boliviensis 1400010001110?0?????00011000?000?0010??110000???00????211010100010102?2?1?00?100?00?0000000???0?0?000000?0100?301?000101001000??????111000000000110000000000111000101011?0???1100000000000110?2????000110??0?100?0????020001121100?010?100000100?212101002?101011000011?001?1?1010010?0??10??1??00?0????10011111??????1?01?02???0001100200210002????0000?00000100120100?101111000????10?1000120??020131200000000001000210211000210000103101100101000211002000210000???????????????????????????????????????????????????????????????????????????????????????????????????????????????????????
Adamantinasuchus_navae 0???0100?1110?0???????0110001000?00100?010000???00????211010100010102?201?001100?00?00000000000?01000100???0??000?00?1??001000??????1110100010?0??????0?0000?1?0001010?110???11100000000001001??{01}?{01}0001100?0?1?0????????0??1?21????0????00000?00?0??101????10?0???000??????????0?0?10?0???0??11????????????1?11????11???????2???00011{01}0200211002??0?0000????0010??20100?1{01}?10100????0??0?????????030?302?0000?00000?00210200000210000103?01100??1???211002?0021000000??????????????00000?00?????????????00????????????????????????????????11???0?????????0??0?????????????????????????????
Armadillosuchus_arrudai 0???010001?10?0?????????????1000?00100?0?0000???00????211010?0001??02?20111?0?00?0???0???01??00?0?000000?12012000?0001?1000?00??????11101100?0?0110010000000110000?01011?0???110100010?000?0012111??0011???0?1????????????????????{12}??????????????????????????????????????????????????????????????0??????1????111?0?1????????2???????????????????????000??????0100?2?????1????????????????????????03???02?00?0101?????021021?00?210000103???10011100021100201?210000?????????????????????????????????????????????????????????????????????????????????????????0?1?0310?00002000?????????????
Sphagesaurus_huenei 0{04}00010011110?0?????0?01100?1000?001?0?010000???00????2110101000101020201?1?0100?00?0000001??00?0?000?????????00??0001?????00???????1110??00?0??1????00?00??11000010101110???11010001001001001?????00011???0?1?0?0????02001112101020?01000000100101??01????10100?????11?0??11??0??110????1?0?1110???????1??11111?0?110??????2???????????1???????????000??????0100?20???????????????????0?????????030?30220000101000?0021021100021000010310010011000021100201?21000000??10?????1???????????????????????????????????????????????????????????????????????????????????????????????????????????
Caipirasuchus_montealtensis 0{04}00010011110?0?????100110001000?00100?01001000000000021101010001010202011000100?00?00000010000101000100?01011000?000100000000???0??11101100100011100000000011000010101110???1000000000100100121{01}???0011?0?0??0???????020011121010{12}010?000000100?0121010111101002?00011000111?1010110?0?11???1110000????1?01111??0111???01?0220000011?02?02{12}?0020???0000???0?010002000?110110112????0??0?????????0?0130220000??1000?0021021100021000010310?1001100002?1002010210000??????????????????????????0??????0?????????????????????????????????????????????????????????????????????????????????????
Caryonosuchus_pricei ?????1????0110??????1?01100?0?00???10?????000???00?????11010?00??0102?2??????100????0000001?????????????????????????????????0???????????????????????????????????????????????????????????????????????????????????????????????????????????????????????????????????????????????????????????????????????????????????????????????????????????1???????????000??????0100?20??????????????????????????????????0220000101000?00210211000210000103????0011000021100??1?210000???????????????????????????????????????????????????????????????????????????????????????????????????????????????????????
Comahuesuchus_brachybuccalis 0400010011010???????000??0?0??00?00100??10000???00????210010100{01}10100?2011000?10000?0000000000010000000000{01}00?000?0001?10{01}?000??????10000000000010000?0?0000110000101011?0???11?{01}100??01000001??????0011?0?0?1????????0200?1121010?0?000000001000012101011110?0???000110001?111010?10?0??100?11?0000????10?1?11110?11?1?????2200???10?02002{12}?002????011????0??000120?0??10111??0???????0?????????0?0130000000000000?0000?000011000000010000?0{12}00000010000??0000?000???????????????????????????????????????????????????????????????????????????????????????????????????????????????????????
Baurusuchus_pachecoi 04002200?0010?0?????100110001000?001020110000???00????200122100210100121111??110000?0000001000000000010001201240??00010000100???????11101000100011001001000000000010101110???1111100201?1200012111110011???01101?0????0200?1121010200000000002?010121010111101000000011110?111201101010?0100?1110000????1001101110011?1?01?02?0000000002002110020???1000??00011110100001110?01111??101201000120??02023000000000000100023020001120000012000010000000110011010000000000??10???0???10000000?00?????10?0000??????110111????11??1???0??1????10?110100??????0?00??0?1???????????????????????????
Stratiotosuchus_maxhechti 04002200?0010?0?????100110000000?001020110000???00????210122100210100?21111???10000?0000001000000000010001201240??00010000100???????11101100100011001001000000000010101110???1111100??1?1200012111210011?0?0?101?10142020011121010200000000002?010121010111101001000011110?1112011010?0?0100?1110000????10011011?0?11???01?02?00000000?200211???????1000????0?1???10????????0?11???1?120?????????0302?00?00000000010002302000112000001200001??000??????11010000000000??????????????00000????????1??0000??????110111????11??????????????10?110?00??????0?00??0?1???????????????????????????
Malawisuchus_mwakasyungutiensis 00000100110???0??????00?100?1000?0??02?1{12}00100100000002100101??11?100021??101110000?0000001000?101000000000010000?00010100?001??????111?200010?010000000000?11000010101110???110100010?0000001211{01}?00011???0?100??????02?001121000?0000112000??0?0??100?0?110?0???000??00?1?0010?0????0??100?1110000????1001?{12}1?10?1??1?????220????00002?02203??????0?0???0?0010?120201?110?0?000??1?10010001200?0201300?0010000100?0000?000111{12}01000?22?011000?????????02?0000010000?0????????????0???????????1??????????????????????????????????????????11???0??????0?00??0?1????0???????01?????????????
Candidodon_itapecuruense 00001100211012011???0001100?1000?0?100??1001000000000021001010011?10002110?000?0?00?0000001???110?000000?00010000?00010???100???????1110110000?01000000?000001000010101110???11010001011?00001?????00011???0?10???????02?001121000200001????0000?0121010{01}{12}1101000000011?01?10?1010010?0??100?11?0000????10011111?0?11?0?????2200???00????0????????????0??????010??20????110????????????0?????????0201300?0010??0000?0000?000???100000122201100?0????111????0?0?0100???????????????????????????????????????????????????????????????????????11???0??????????????1???????????????????????????
Uruguaysuchus_aznarezi 000011002110120111??000110001000?0?100?0?0010000010?0021001010011?10002110101010000?0000001??01100000000000010000?00010100100???????111020001000100000000000010000101011?0???11010000010000001{12}1???00011???0?1???1?0??020001121000{12}0000100100010?01210100211010000000??001?10?10{01}00???0?0100?11??0??????1001?11110????0?????2??????0010000210002????0100????0010?1?0?0??11010??0???10110100012???021?20000010000000?0000?000?1110000012220?10000000?1??1021000000000000?????????00000000????????1??????????????????????11????1?????????10?111??0????????????1?10???000000000??001?????????
Araripesuchus_patagonicus 1000110011001201000?000???001?00?0??02?1{12}0010000010000210100100???100?21000000?1?0??000000100001?1000000000010000?000101001000??????1000000010001000000?000001000010101100???11110001111?{01}00012101{01}000110??011?01?????020001121000?0000100000000?01110102211010111000?100111001000010?0?0100?11?00??????1001111110?1??0001?02?0000000101?0210312??0?0?00??0?0?10?1?02?10110?0?100??1?11010101100?021??01?0000000000?0????????1110000001220?1000?????????0{12}?0?0?000000??????????????0???????????11000000?00????????????????????????????????111110????????????11100200100002001?001?????????
Araripesuchus_gomesii 10001100110012011001000101001000?00002112001000001000021010010011?100?2100000011000?00000010000121000000000010000?00010100100011101?1000000010001000000?000001000010101100???1111100121111000121010000110??0111010????02000112100010000100000010001110102211010111000?100?1100100001010?0100011?0000????1001111110?11?0001?02{03}00???0010100210312????0100??000010102021??11010?100??1011010101100?020??01?0000000000?00230200111000000012?0110000000010010{12}1000000000010?????00??10000000????1??11??0000????00??????????1102??1?????????10?111110??????0?00??1?100200100002001?0010????????
Araripesuchus_wegeneri 100011001100120110?1000101001000?00002112001000001000021010010011?10012100000011000?0000001000012000010000000?300?00000100100011101?10000000100010000000000001000010100100???111110011{12}1110001210??00011?0?011?010????02000112100020000100000010001110100211010011000110011100100001010?0100?1110000????1001111111?1??0001?02300???00???002{12}????????010????0?00000102???11010??0?????????????????0111200000000{01}0000?002302001111000000122012000000011001021000000000000????????????00000????????1??0000??????10110????????????????????????111?????????0?00??1?10??????????????00111?????0?
Araripesuchus_buitreraensis 1???1100110???0?????00??????0000?0??0??120010?000100002??100100???10??????10??1100??0000001???????0000000{01}{01}00?3?0?0000?1001?00??????100001001000100?000?000??10000?01?01?????1??1000?{01}????0001{12}1????0011???0?1????????020001121000?000010?000010?01110100211010110000?1001?10010000?????0????1???0??????1?0??11?1???????01?0???????00????0??????????010??????010?120??00111?0?????????????????????1???0??00000000???????????????0100001?{12}01?000?0????0010{12}10?0??000???????????????????????????????????????????????????????????????????????????????????????????????????????????????????????
Araripesuchus_tsangatsangana 0000110012001?01100?000?10000000?0?00??120010000010?002??100100???10?0????10??1000??000000101001?00000000{01}{01}00?3?0?000001001?0011111?10000000100010000001000001000010100100???11110001{12}10?000012101{01}0001100?011101?????0200011210???0?00???000???0011{01}0{01}00211010000000?10???10?{01}0???1010?010011110000????1001?11110111?0001?02300???001?100111002????0100??00001001200010110100??0??1011?1110?0?0?01??20000000000000?0000?0000??101000012201100000000100101{12}0000000000000??1?11??00000000?????001100??????????101101????1102??1{01}1??00??0100?111??11111???????????????????????????????????0?
Crato_Form       ?0001100110012011000000110001000?0000211200100000100002100101001??100?2100000111000?0000001000011?000100?0000?301?000101001000??????11101?0010?01100000?00000?0??????????????11???00??1???00??????????????????????????0200011210???0000??????0?0?0121010011?01?000000?1?01?10?10000?????0???????????????1001?1?????1???????????????0010??0??????????0?0??????010???0{12}???110?1??????1???0??00??????????00?0000000000?0?????0?111000000012{01}011???00???????02?0?0?00000000????????????00000????????1??????????????0??????????????????????????11????????????????1?100200?0000??00????01???????
Libycosuchus_brevirostris 000011001100120111??00011000?000?001021120010?000?0000210010100110100?21?0100100000?0000001?00010?000000000011000?000101??100???????1110??00?0??1000000?000001000010101100???11?11000111100001?????11011?0???1?0?101??0200?1121?0000?00100000?10001?10?00{12}110?????00001001110?1000010?0?0100?11?0000????10011111?0?1100??1??2?000001010?00210312????0000???001000120?01?111?11100??1001010001200?0????0??????????????000?00?111?0000101?1011??0000001000??000??????00?0???????????????????????????????????????????????????????????????????????????????????????????????????????????????????
Lomasuchus_palpebrosus 00001100100010?111??000?000???00?0??????20?10?00010?0021012211121?10??2110100010100?00000010100100000000001012000?0?010100200011?01?111010001000100010000000010000101011?0???1111100011???00012111210011{12}??011?0??????02000?12100020000100200010001{12}1010011101000000011?0??1001001?10?0?010001110000????1001111?10?1????01?0??0?????0??{12}?????????????10?????????????????????1110?????????????????0111?0000000000001000230200?11??0???1{12}120?1???????????110?0?000000???????????????????????????????????????????????????????????????????????????????????????????????????????????????????????
Montealtosuchus_arrudacamposi 0000110010001001111100?100001000?00?021120010000010000210122111210100?2110100010100?00000010100100000000001012000?00010100200011????11101000100010001000000001000010101100???11111000?111100012111210011{12}0?0?100?10152020001121000200001002000100012101001110100000001100111001001010?0?010001110000????1001111110?1100?01?023000000010200211312??0?1100??001011?110210?110111100??0002011200100001112000000000000100023020011110001012120?1?000000110011010000000000???????????????0000????1??11??0000??????1101111?0????????????????????11????????????????1?11???????????0??????????????
Uberabasuchus_terrificus 0400110011001{12}011111000100000000?00002112001000001000021012211121010002110100011000?0000001010010000000000101240??0001010{12}2?0{01}??????11?0200?100?10001000000001000010101110???11111000{01}?11200012111210011{12}1?0?1?0??????02000112100??0?001?????????0?????????????????????????????????10?0?0100?????0??????{12}00??11010?11?????????0?00000212?0211312??0?1?00??0?1011?1102111111?11110??0??2?11210????011?201100010?000???0230200111200010?212001??000??1???11010?00000000?0????????????0????????1???1????????????110111????1??2??1????????????11{01}??0????????????1?11{01}2000{01}???2001?????????????
cf_Hamadasuchus_rebouli 050022001100100111??000000000000?000121120010000000001210122110210103?2110100010100?00000010010101000000?01012000?000101002?00??????11101000100010001000000001000010101100???111110021?1100001{12}111?100110??01100?10052020001121000100011002000?00010202002010100000001100111002?0111010?0100?11?0100????10011120?0?1110?01?02300??????????????????0?11?????0????????????110??????????????????????0211201?0000000001000230200???{12}0000012120?2?000000110011010?0?0000???????????????????????????????????????????????????????????????????????????????????????????????????????????????????????
Caririsuchus_camposi ????210011001?0111?????????????100001201??000???00????{12}?01211002??100?2110100010100?00000010010101?00000?0001??0??000101001?00??????11101?0010001000100000000100001010110????11111001??10000012111?100110??0?1????????????????1?????????????????????????????????????????????????????????0????????????????????121?0?1????01?02??????00110??2{12}1{03}?2????1100??0??01???{12}?{02}?1????????????0??{12}?1?2?0?????????00?010000000100023020?0??{01}00000?11{12}001??000??????110{12}0?0?000?????????????????00000????????2??????????????0??????????2??1????????????1111?0????????????1?110200000002000????11???????
Sebecus_icaeorhinus 050012001?10120111110?0000000001000?1{12}0100????????????2101211??2??1?3?21?0100020?00?000000100?0?01??0100?010????0?00?10100??00??????1110210010?0100010??00000{01}00001010110????111110021?1000001{12}111?10011?1?0?1?0?0????02??011210?0100001000000?000?1101???110?0???0001100?01??2??????1???100?11?0000????100?11{12}110?1110?01?0?300???0011?00201?????0?100????01011?020????1??01???????0021112?0{01}?0?020?20000100000001000230200011{01}00000110{12}0?10000000021111010000000000??????????????????????????????????????????????????????????0??10??0????????01111110???????????????????????????????????
Bergisuchus_dietrichtbergi ?????200111012?????????????0??0{01}?????????0?100000000001??12?110????0??211?10???0?00?000??01??101???0??????????????????????????????????????????????????????????????1??????????1??????????0??????????????????????????????????????????????????????????????????????????????????????????????????????????????????????????????????????????00???????????????100??????011??20????1??0??????????????????????????000010000000100?????00??????????10?0010000?001211110100000000???????????????????????????????????????????????????????????????????????????????????????????????????????????????????????
SMNS_81977       ????1??????????????????????0???????????????????????????????????????????????????????????????????????????????????????????????????????????????????????????????????????????????????????????????????????????????????????????????????????????????????????????????????????????????????????????????????????????????????????????????????????00112??2{12}1{03}??????1100????00110?10??????????1??????02?11200?????????0?00000000000?0000?0?0??????????????0200000001100?????0???00????????????????????????????????????????????????????????????????????????????????????????????????????????????????????????
Anatosuchus_minor 1???1000210011011011000110001000?0?002112001001001000021?01010021010012{12}?0100111000?0000001011?1000001000000{01}0000000010100100011??1?10101000100010000001000001000010001100???111110011?10000012????00011???0?1000?????020001121000?000010{02}{01}000100010202002?{12}0110??000?100011001100010?0?0100?11?00??????1001111010?1100?01?0200?0001000100201312??????1???0?01000020?11?101?0?100??1002111001?0??00113011000000000100000?000111000001010{12}0?1??000000?000011000?0000000??????00??????????????1??12????????????11011????????????????????????11????????????????1?1?1000000002001?????????????
Kaprosuchus_saharicus 0??03000210??1011000000110000102401001001001001001010121012110021010002110010011100?0000001011?100{01}0010000200?0000000111002101??????10112000100011000001000001000010101100???11011112121110001?????10011?????1?0?0????0200011210101100010200001000102020200101111300011001110021000101??????????????????1????120?0???00?????????00010001??20???2??0?0110??1?110????0201?1???0?110??10?2011001?0??03022000000000000100?????000012000011202002??000000???110000000000???????????????????????????????????????????????????????????????????????????????????????????????????????????????????????
Mahajangasuchus_insignis 1??0?000210???01100100??10001?0{12}???0???????100100100012100101??????00??{12}?0?1001?000?0000001011?100200000002012401000011100110111?01?10102100100011001000002001000010101110???110111121?1120001?????10011{12}??02100??????02000?12101??000?1?2??0010?011202?111201101200011001010021000101??0100011101001???1001?12000?1100?01?0230000010001??201312??0?0110??0?11000021011100?00??0???100211{01}101?0?00?0230?00000??000???02302000???0000??1{01}1001??000000{12}0011{01}0000000000000????1110000000000?00?10?11?0?0???00???110111????1102??1?00000???10?110110??1?????????1?1?{01}??0000000001?????????????
Theriosuchus_pusillus 1{12}?10000110011011?1?001?10000001?000020100010???0?0001110121100210100?21001000111010000000100001010001111000110?0?000101010?0011001?10011?00?00010000?0?00010100001010110????11100000{01}1000000111????0011???01110??????020001121010?00001000000000011102102010?1000000110001100100001010?0????11??0?????01001122?10011?0?????230{01}000001??0020???21000120???0?0000??10???0110?00?????000?????????0?01{12}?10000000000000?0100?000011100000112200{12}00000000???100?000000000???????????????00000?00??0?1?00000?????0010010?100???021????00?0??????{01}01?101111110000??1?11{01}?0000000200??00011???????
Knoetschkesuchus_guimarotae 1???00001?0011?11?1100??100?0001?0??02010?01000001000111?121?00???10??2100?01011101?0000001000010000011??000??0?0????1?1010000??????10011?0010001000?0??00?1?100001010110????11100000{01}1000?00111????0011?00?111???????02?00??210???0?0?1?????00???1110???{12}0?01????00??1?0??1??10000????????????????????????1?22??0???????????????????1?0?0200?02100012?0??0?001???10201?????0?00??????????{12}??????011110000000???00???000?000???10?000?122?010000?0001??100?0?0??00001??????????????????????????????????????????????????????????0??1???????????????????????????????????????????????????????
Stolokrosuchus_lapparenti 12113?0011001?0?????0???????100100011201{12}0010?1012000121012010021?110?11??100?010?1?0000001001110100000000100?300?00010101000011?01?100?1000100011001000000001000010101100???111110?2{12}?1100001?????0001101101100012111020??112100120?0011100000?00???0??????0???????011?0??10???00110?0?0100?1110000????0001122000??1?0??1??2301???????????????????????????????????????1??0??????????????????????0132?01??00????0????000?000???1?000011?1001?????????????0?0?0??00????????????????????????????????????????????????????????????????????????????????????????????????????????????????????????
Calsoyasuchus_valliceps 1???300011001101????0??1101?0001000010?00001011012110101012010021010301112100101001010010010010101000000000012000?0001?1000?00??????110011?01000100?0?0100???10000101????????11??10??0?1100001??{01}{01}?10011?1?0111??0????2????112????1???0101??0????????????????11000??0????????????????????????????????????????????????????1???????????????????????????????????????????????????????????????????????0141?01??00?02?0?????????0????10000011?2001???????????????00???????????????????????????????????????????????????????????????????????????????????????????????????????????????????????????0?
Eutretauranosuchus_delfsi 110110001{12}0010011111001?10100002000010?00?000???00????110120111210103?1100100?10001?10010010010101000001100011001?000101000000111???1100110010001000000?00000100002010110????1111100?{12}?1?00001??{01}1??0011{12}??011?00?????220001120001{12}000010210000000111021020101000000011?0001001000110?0?0100?11?00??????00011220?0?1??0?????2??????001100?211002????1100??0?00110110?01111?1??1????0?02?10100000?0??1?011000?02?0?0?????????0????0?0??1{01}2001?000001020110?100??????????????????????????????????????????????0??????????????????????????????????????????????????????????????????????????????
Sunosuchus_junggarensis 1???20001?00100111??00??10??0002000010?00?000???00?????1012010021010301100100110001?1001001001?1??000100?00011000?000101000000??????1100110010001000000?000001?00?1010110????1111100?{12}?110?001101{12}??0011???01110?101??220001?2?0??200001021000000011102?020101000000011000?10010001??10?0100011?00??????0001122010011?0?????2?01???00110002{12}?002????1?00????001100102?1?110??0100??0002010100000?01311011000002000100?????0?0??{01}0000011020?1?0000????01100?0000?00?0000??11????????0?????????????????????????110111???????2??1????0???????{01}01?10????????????1?11??01000002100?000?1???????
Sunosuchus_miaoi 1211{12}0000{12}001?01111100????????0????????????00???00????????????????????{12}?0??00???????1001001???????000000?0000?000?0001010?0000??????1100100010??1000000?0000010000?010110????11111001{12}?????001??{01}{12}?10011???0?1????????22000?1210???00??10????000?01110200201010000000?1000?10010?0110?0?01???11??0??????0001?220?0?11?0??1??2??1???00110?0211412??????00??0?00{12}??????01?1?0?1?00???0002010100000?0??1?01??0000200?????????0???1?????????20????0????????????0?0??00????????????????????????????????????????????????????????????????????????????????????????????????????????????????????????
Siamosuchus_phuphokensis 1{12}?110001?0010011???0????0??010200?010?00?000???00?????1?12110021010302100100?11101?10010?100101?1100100?{01}{01}0??{03}?0??0010?0??000??????1110???0?0??10000?01?00?0?????1?1????????11??1?????1????????????0011?????10???????0????1121???????01????????????{12}0?????????????????????????????10?0?0100?11?10??????000?1220?0011?0?????2?0??????????????????????????????????????????????????????????????????0121?01?000102000100?00?000?00{01}000002112?02??000??????1?0?0?0??0??001011??11100????0000????????1??????????????????????11????1????0????10?00?110????????????1?11??010????2101?????1???????
Amphicotylus_lucasii 1211100011001?0111??001110?0010200?010?001000???00????11012110021010401100000?11101?10010010010101101000?0100?300?00010110?10{01}11????1110111010?01000010110000100001010111????111110012?1100001??12?10011???0?1?0?111??02000112101120?001000000000???{12}0??????0?????????1?00??00?000110?0?0100?11??000?????0011220?0?11?0??1??2001????????????????????????????0????????????????????????????????????0121?01?000102000100?00?0000?0101?002112002??0?0??????1?0?0?0?10?????????????????????????????????????????????????????????????????????????????????????????????????????????????????????????
Nannosuchus_gracilidens 1211100011001?0111????1?101?0002001010?00?000???00????11012110021010{34}01100000111101?00000010000101101001?0000?000?00010?021101???????11021101010100001011000010000{01}0101101???111?000?{12}1100?0011112?1000????0?1????????????????????????????????????????????????????????????????100??10?0??100?11?1000?????0???220??????0?????2??1???00????0??????????110??????00???10????110????????????????????0?0?????1?000002000100?00?000???????0??10??????0????????1????????00??????????????????????????????????????????????????????????????????????????????????????????1?????????????????????????????
Goniopholis_baryglyphaeus 1???1000110010011111001?10100?0?????10??01000???00????110121100?101???110000011110101001011001010110100010100?100?00010102?1011110??11102010111010000101?0000100000110110????11?11001221?00001??12?10011?100?110??????02000112100??0???1?????00?00111020020?01000000011?00??00100?110?0?0100111?1000????000??220?00?1?0????02001000002100?00???2100?1100??0?00010?10??1?1??000100??0?02010100?00?01?11011000?02000100200?0000?010?00021120020100011020010010000?000001???????????00?????????????????????????????????????????????????????????????????????????1111???10?000210??????????????
Goniopholis_kiplingi 121120001100100111??0??1101?0102101010?001000???00????11012110021010401100000111101010010110011101101000?1100?100?000102021101??????1110201111101000010110000100000110110????111110012?11000011112?10011{12}1?0?110?10132?20??11210??2000????????00001??02102??0?????000???????0?100?110?0?0100?11?1000?????00??220?00??20?????20?1????????????????????????????0?????????????????????????????????????121?01?000102000100200?00000?1000002112002??0?0??????1?0?0?0?1000?????????????????????????????????????????????????????????????????????????????????????????1???????????????????????????0?
Goniopholis_simus 12111000110010011111001110100102101010?001000???00????1101211002101040110000011110101001011001010110100011100?101?00010202110111?01?11102{01}111110100001011000010000011011011?1111110012?110?0011112?10011{12}??011?0?10132020001121001200?0102100000001110210201010000000??00??1001000110?0?0100?1111000???000011220?0011?0?01?020010000011000101102????1100??0?00010010201111?010100??0002010100000?01?1?011000102000100200?0000001000002112002010001102001001000010000????????????00000000???????11??0001????????????????11??1?1?????????10?001110????????????1?11{01}?01000002101?????????????
Anteophthalmosuchus_hooleyi 12111000110010011111001?10100?0?????1??????00???00????11012??00?10????1100000111101?1001011001010100000011200?300?1?0101020102??????111021101010100001012100020000001001?1???110110002?11000011222?10000???0?1?0??????02000?121011?00?011210000100111020021101000000?11000?10?1000110?0?0100?11?1000???0000?1220?0??1?0?01??2001???002100000???210001?00????0001?010??1?11100000???0?0201?1??????0??1?011000102000100200?000?0?????0??1120020200011000010?10000100000??????????????0?????????0?????????????????????????11???0101000?000??1?0???0??1?11??????1111???1000002101?????????????
Anteophthalmosuchus_epikrator 121110001100100111110?1110100102001010?00?000???00????1101211002101040110000011110101001011001010100000011200?1000100101020102??????111021101010100001012100020000001001011??110110002011000011222?10000???0?100?10???020?011210???00?01?????001001?10?0020?01???????11000??0?1000110?000100?11?1000???00001?220100?120?01?02001???00110?000???2????1100??01?00100102?1?1??00?0????0?02010100000001{23}1?011000102000100200?000?0?1000002112002020??11000010??0000?000000011??1110000000000?00?1001100000??0000010010010011102101000010000101000110111111?????21111???1000002101?00101???????
Hulkeopholis_willetti 121130001100100111??001?101?0102001010?001000???00????11012110021010401100000111001?10010110011101000000?1200?101?100101020101111?1?1110110010101100000110000100000110110110?110110002211000?11112?10001{12}1101110?{12}00??0200??121011200001111000000011102002010?100000011?00?10?10001???0?0100?11?1000????00011220?00?1?0?01?02001??????????????????????????0??????????????????????????????????????0131?01?000102000100?00?000?001000002112002??0????????1?0?0?0??00????????????????????????????????????????????????????????????????????????????????????????????????????????????????????????
Anteophthalmosuchus_escuchae 1211?0??110011?111110?111010??0????????????00???00????11012?100??01????100?0011110101000001001110100000011200?10{01}?100101020101???0??01102?00?0?00000100121000200000?10110????110100002?11000?1?222????0????0?1?00?????02????121011?0?0?11020100?0????????????????????????????0?????????10100?11?1000????000?1220100??200?1?02001000001100000???2????110010011001001?2011110000101??0002011{12}{01}01000?????011000102000100?00?000?00????0??112002?200001010010010000?00?000????1?1100?????????????????????????????110111???????????????????????00????????????????1?111?01000002101???1?????????
Hulkeopholis_plotos 121110001100100111110011101?0102001010?001000???00????11012110021010401100000111001?1001011001010100000011200?101?100101020101???0??1110?1001010?000000121000100000010110????110110002?11000?11112?10001?1?011?00?????02000112101?200001?????00?0011102?020101?000000110001?001000110?010100?11?1000????000?1220100???0101?02001?????11???00???????????0100?0???????????????????1??0002011100?00?0131?01?0001???00100????????00??000021?2002?????????????0?0?0??0???????????????????????????????????????????????????????????????????????????????????????????1?????????????????????????????
Elosuchus_cherifiensis 121120001200110111??0011?00?0002000010?000000???00?????1011010021011301000100011011?0000001001110100000012200?200?1001010101011110??11011100101{01}10001000110002110020101100???11111002211100001??{01}1?11000?100111001{01}042020001121001?00001120000000011202002020100{12}100011000110?1000112?100100?11?1000????10111220?0?11?0?01002001??????1?00??????????000????0?0220010???11210?????????????????????01??101?00????????????????0000{01}0000121{01}2001??00000?112????000?1???00?0???????????????????????????????????????????????????????????????????????????????????????11????000002101?????????????
Elosuchus_broinae 121120001200110111??0011?00?0002000010?000000???00????11011010021011301000100011011?0000101001?10100000012200?200?1001010101011110??11011100101{01}10001000110002110020101100???11111002211100001??{01}1?11011?100111001{01}042020001121001?000011200000000112020020???????00011??0?10?1000111??00?00?11?1000????10111220?0?11?0?01002001???0?1????????????0??????????????????????????????????????????????0121101100010{23}000100000?00?0??{01}0000121{01}20010??????????0?010?0??0?000?0?????????????????????????????????????????????????????????????????????????????????????????????0?????????????????????
Vectisuchus_leptognathus 1{12}?12100020011011111?01?100?000???????????000???00????110110100???11{34}?1100?00011?????000101????10?000000?2200?201?10010?0{12}0?0???????1101??0010?010001?011100021210?010?1?????11111001211?00001?????11000?1?0??????????02000?1210???0?0???????0000011202001020100??000?1?00?10?1000111?0?0100?11??000????00?11220?0?11?0???????01???0011?00220102??0?1000????002??010001?120?0?10???1?02011100100?0????01100010200?100000?000?00???????0{01}{12}00?0{01}00???????00010?0010??00?0?1??????????????????????????????????????????????????????????????????????0??????????????11???10?0002101?0?1?????????
Pholidosaurus_schaumburgensis 101130000200110111??00???00?0?02????????0??00???00????0101101????0??{34}?{01}100100?0??0???0???01001010100000001200?100?100102020101??????1100110010101100100011000100002010?101101111100002210000?1??12?11000?1?01110?1????02?00?1210???0001111000000?01110200201010000000110001100?00011110?0100?1111000????00??122000?11?0?01002001000001110???????????100?????00210010?0?012?000??0???002011200100?0141001100010200?100000?000?00????02?0{01}200?000020102020?01?00010??011??????????????0000????1???????????00??????????????????????????????????????????????????1??1{01}??1???????0??????????????
Pholidosaurus_sp__Charente_ 12112000020011011111001??00??002000010?000000???00????01011010021011301100100000?0??0000101001010100000001200?100?1001010201021110??1101110011101100000011000101001010010110?11111001221000001??????1000110011100?????0200011210012000011100000000112010020101????0001000011001000111?000100011?1000????00111220?0?1??0?01?0200100000111001002020???100000100021001000?01200?11?0??00?2011200????01311011000102000100000?000?????0101200200?00002010202??0100001000?????????????????????????????????????????????????????????????????????????????????????????1??1{01}?010000?2101?????????????
Chalawan_thailandicus 1???21010?001??1??110????????0?100?010?0???00???00?????1011?????10?13?1{01}0?1??100??1?00001?1?????????000??22???3?0???0?0??????????????1?1???0????1000??????000??{12}???{01}??????????????????????0??1??????1???????????????????????1?????????????????????????????????????????????1????????11???010??1???0????????????20??????0?????2001???00111??2{12}?412???????0????00???????01?1???1?0????0??20101000?0??1410011???10?0????????????0??1?110221???0{01}0200??01100???1?0???0?????????????????????????????????????????????????????????????????????????????????????????????????????????????????????????
Sarcosuchus_hartti ?????001??????????????1????0?????????????0?????????????????????????????????????????????????????????????????????????????????????????????????????????????????????????????????????????????????????????????????????????????????????????????????????????????????????????????????????????????????????????????????????????????????????????00???00??????????000??????0220000????120???????????????????????????0??000103000100000?000?0??????2??0????020?211000000?2?0?010?0???????????????????????????????????????????????????????????????????????????????????????????????????????????????????????
Sarcosuchus_imperator 12112001120011011111001??0000001000010?000000???00????01011010021011301{01}0010010??0??000010100101?10?000001100?300?10010200010011?00?1101110010111000100?21000202101010?100???1111?0012?1000001??{01}1?11000?1?01100?10010020001121001001001110000000011102001110100000001100?11001000111?0?0100011?1000????00?1122000?11?0?010020010000011100101002??0?0000????002200000011120010101???002010100000?01410011000103000100000?0000001111022001000020021100000002000010?0000001???00??000?0000???????11??000?????????????????11?2101000000??010000?110????????????11111201000002101????00???????
Pholidosaurus_purbeckensis 1111?0001200110111??00???00???0????????????00???00????010???1?????????1100100000????0001001001011100000001100?000?00010101000111100?11011100101011001001110001000010100101101111110002210000011??0?1100011?011100?????02000????001?00??1?1???000001?201002010100000001?000?1001000011?10010001111011???01011122000?1120?010?2301???0?????0?????2?????????????02??0??????120?????????????????????????1?0??????02000100000?0??????????????200?????????????????????0?0001?11??1110??0??????????10?0?0??0?1?????????????????????????00?????????0????????????????1111???10????2101?????????????
Congosaurus_bequaerti 1???{23}100120011?1??110?10000?0002000010?0?0?00???00????01011010021011301100110000?1??0000001001?101000??0??????????00?????????????????1??11????1???????0??????{12}000010?????????1???100??2100?001???????????????????1?010020??1121001?0000111000???0????0???????????????11????????????????????????????????????????0??????????????????00011?0010?0020????00?????1???0???????120???0?0??1???112?1?111??210?011000002000100000?000?0?000000100??0?000??00021210010100?0??0010?????????00010000?????0011000001?000??110111?0??11021?100000?00?10?00?2101111110??0?21111???000010200??????????????
Dyrosaurus_maghribensis 151021001200110111000010000?0002000010?000000???00????01011010021011301100110000?1??00000010010101000000022012000?000101010000??????110?11001010110010011100?20000101011011011111100022100000110{01}??11000?1?0?100?11010020001121001200001110000000011202001?20100000001100011001000112?1?0101?1111011????01111220?0?11?0?01002301??0001110110?002??0?0000??000023001020?0120000000??1002112210111?0230?01100000200?100000?000?00000000100200?000000002121001010010000010?????????00010000?????0?1???0001?00???11011110011102101000000??010000??101111?10000??1?11??0000010200??????????????
Dyrosaurus_phosphaticus 1??0{23}100120011?111??0?10000?0002000010?000000???00????01011010021011301100110000?1??00000010010101000000?220?2?0??00?1????000?11100?110?11001?1?1?001?0???00?{12}000010?????????11??100??2100000110????10??{12}????1??????100200?1121?01???001110000000????0???????????????11???????1????1???????????11?11?????????220???????????????1??0001??01????????00000????????30???????120??0??????????12?1?1?1?0220?01100000200?100000?000?00000000100??0?0000?000212100101001000????????????????1?????????????0??????????????????????????????????????????????????????????1??????0?001020???????????????
Guarinisuchus_munizi 151011001100110111??0010000?0??2000010?000000???00????01011010021011301100110000?1??00000010010101000000?22012001?001?0?0{12}0000???????10?11001010121010011100?200001010110????111110002?1000001??{01}0?11000???01100??????0200011210012000011100000000112020010201000000011000?1001000112?1?0101?11?1011????11111220???11?0?01002301??000??100????02??0??00???????2?0010?0??1200???0????0???12???1???0210201100000200????000?000?00000000100200?0?0????????1001010010??00?0?????????????????????????????????????????????????????0???????????????????????????????1?11??????????????????????????
Rugosuchus_nonganensis 1{12}?120000?001101111100???00?000{12}?0?0020?00000???00????{01}1012{01}100{12}1010{03}02100100010101?110000100101{01}1000111?00011000???010101??00??????1001010010?010001?0??0000{12}0000{12}010110????1111100{12}2?1100001???{01}?10011???0???0?1????020001121010?0?0?1120000000011102102020?????000????0????100?110?0?01000110?00?????0001?{12}2??0?1100?????2??00000011?0000???2??????0?????0001?010{01}?1?110????????0?0201{01}{12}?0100?0111?0{01}{01}00000?00????000?000?1110000011?20020?000??????????0?0??00????0?????????0000????????????????????????????????????????????????????????????????????????1?11??????100??0?????11???????
Bernissartia_fagesii 11010000110011011111001?10000002000010?000000???00????01012110021010301100100011101?00000010010100000000?0{01}01{01}00000001010{12}200011?01?10011100?0001000010?00000100001010110100?11111001221100001??{01}0?0001121?011?00?1???020001121010001001?100000000?020{12}0?{12}020?0???00011000010?100?110?000100011?1000????000?122000?110000?002301000001110000???2????12001?01000000100?0?10?000?00??000201010000000111201100000{13}0000?0000?000?1110000011121020000?00110010010000000000?1??10?????000?0000???0???11??0001000?00??????????11021?10????????101001110??????0?00??1?111200001002001?00101???????
Susisuchus_anatoceps 11012000210011011100??1?100?0002200010?000000???00????01001010021010002100101002?0??00000010010101000000000010000?00010???0000??????10012000100?100000000000?1000010001111001111?100???00000?1??{01}{01}?000?11??0?1?0???????????????????????????????????????????????????????????????????10?0???????1?00???????0???220?0??????0000230??????1????????????0????0????0?????1???1?????0??????????01??000???01??????0????????????????????????00?10??????????????????0??????0??010??????????000??????????0?11?0000??00???1101101001??0????????????????00????????????????1?110210011002001?????????????
Isisfordia_duncani 110120001100110111??00???0??0002200010?000000???00????01001010021010002100100?02?0??00000010010101000000000012000?000101010000??????10012000100010000000000001000010101101001111110012?11000?1??{01}{01}?0001111?0{12}1?0?1004202000112101100100112100000001120200103010???00011000110?10001???0?0100?11?0000????000?1220?0?11?0000002300000??????02{12}?{01}02???????0????0?????1?20?????00010???????0?????????0121?00000000000?100000?000?1100000010020?0?????????????0?0?00000?0101?????????0???0000?00??0?1100000??00???1?0?????????0???1??000???????0011101?11?1??????11112210011002001????1????????
Allodaposuchus_precedens 1??110001?00110111??00????0?0002000010?000000???00????01001010021?10002100100?12101?00000010010101000000100012402?000101012000??????1001210010001000100100000100001010110????111110012?11000?1??{01}{01}?00011?11011?0?1004202000112101?10100100000000?000212???031?0???00001????10??0???10?0?0100?11?1000???10001?22000?1?0000??02000000??????????????????????????????????????????????????????????????0111?011000001000100000?00000010000011121020?0??????????1?0?000000???????????????????????????????????????????????????????????????????????????????????????????????????????????????????????
Iharkutosuchus_makadii 1??100001{01}00110?????00????0?0002000010?000000???00????01001010021010002100101?02?0100000000110010000000????2??????000101012000??????1001000010001000100000000200001010110?????1111001??00?0001??{01}{01}?11011?1?0?110?1004201100112101000100100000000?00021200103100???000010001100001001??0?0100?11110?0????0001?22100????00????2?0?000102110000???2????0001??0?000000201?1?00?10000???0?0201????????011120110001000200?0000?000000000001102210310000000100000100000000???????????????????????????????????????????????????????????????????????????????????????????????????????????????????????
Hylaeochampsa_vectiana 1?0?????1?0?110?????00??1?0???0?????1?????000???00????0??????00????????{12}00?00????01?000000?1100100000001000011000000010101200011?010100100000000100000010000010000101011?????1???100??210000?1??{01}{01}?11011211011??0?????02100?121010?010?100000000000021200103100???00001000?100?0?0111?000100?11?1000?0?10001122??00????000?02000000?????????????????????????????????????????????????????????????????1?0?????0?????????????????????00???221?3???????????????0??????011???????????????????????????????????????????????????????????????????????????????????????11????????????????????????????
Gavialis_gangeticus 110131000200110100010010000?0002210010?000000???00????01011010021011300100100000?1?000000010011101000000011012?0?0000111010000111110111111001010110000010000020210101011010011101100122110000110???110112110111001001002000112100100100111000000000021200013100?000000100001000000110101010001110100100000111220000110001000231000000110002110021000000000000023001000101200001000?1002011210010001311011000001000100000?000000000000100200?00000000202000100001000111111111110100000000000010?1100000100001011011010011102101000000??010100211011111100002211101110011000011000111?100?00
Piscogavialis_jugalisperforatus 110131001200110100??0010000?0002210010?000000???00????01011010021011300100100000?1??00000010011101000000011012200000011001000011111?1000110010101100100100000200001010110100?11011001221100001?????1101121101110?1001002000112101100100111000000000021200113100?000000100011001000110?010100?1110100??0000011220?0011?001000231000000?100022??02????0000????0023?010?0?01200?01???0????0?????????02310011000001000100000?000000000000100200?0000000020200010000100011?1????????????0???????????????000????????????????????21??????????????00?1101111110?00??11?????00?100001??????????????
Eosuchus_lerichei 110130001100110101?10010000?0002210010?000000???00????01011010021010301100100000?11?00000010011101000000000010000000011001200011111?1000210010001100000000000200001010110100?11111001221100001??{01}1?01011?1101110?1002202000112101100100112000000000021200113110???0000100011001000110?010100?1110100??1?00011220?0?1100010002310000001110022?002????0000???0?0200020?0?0110????????1????112??????01211011000001000100000?000000100000100200?0000000020100010{01}0010001111111111100??????????????????????????????????????????????????????????0?????????????????11??11000?1000011?????????????
Tomistoma_schlegelii 110130001200110110010010000?0002210010?000000???00????01011010021010301100100011011000000010010101000000000010000000011101210011111110012100100010001000000001000010101101001111110012211000011001?000111110111001102102010112101100100110000000000021200103100?000000100011001001111?000100011?0100?111000112201001100110012310000001110021100210001001001000230020201011000010000100201121001000211{12}011000001000100000?000000000000110200100000000212100100001000111111101110??0000000000010?1?000001100010110110100111021011????????101001?1011111100002211101{12}10011000011100111?110101
Crocodylus_niloticus 11012000110011011111001000010002210010?000000???00????01012110021010302100100011111100000010010101000000000012000001011000{02}10011111110112100100010001000001001000010101121000111110012211000011000?000111110111011102102020112101100100112000000000021200113100?0000001000110010011101000100011101001111000112201001100110012310000001110021100210001200101110010012201000?000101011002011210010001112011000000000100000?000000100000110210200000001100100100000000111111101110100000000000010?0100000110001011011010011102101210010??010100111011111100002211102010011000011100111?100101
Crocodylus_porosus 11013000110011011111001000010002210010?000000???00????0101211002101030??001000111111000000100101011000000??012000001011000{02}10011111110112100100010001000001002000010101121110111110012?11000011000?000111110111011102102020112101{01}00100112100000000021200113100?001000100011001001110100010001110100111100011??010011001100123100000011100211002100012001011?0010012201000?000101011002011210010001112011000000000100000?0000001000001102102000000011001001000000001111??10?11???0000000000010?0?00000110001011011010011102101210010??010100111011111100002211102010011000011100111?100101
Osteolaemus_tetraspis 110110001100110111110010000100020100110100000???00?????1012110021010302100?000111110000000100?010110000000011000000?01110101001111111?012100100010000000000001000010101121110111110012211000011000?000111110111001100002020112101100100011000000010021200003100???10101000?100100111{01}100010001110100?111000112201001100110012310000001110021100210001200101?10000010201?00?00010101100201120001000211{23}011000000000100000?000001100000110210200000001100100100000000111111101110100000000000010?0100000110001011011010011102101100010??0101001110111111000022111?2110011000011100111?110101
Voay_robustus    11011000110011011111001000010002010?10?000000???00?????101211002101030{12}100?0001111100000001001010110000100011200000?0110010100111??11?012100100010000?00002001000010101120???11111001221100001??{01}0?000111110111011100002020112101110100112000000010021200103100???11101000?100100111??000100?11?0100?11?000112201001100110012310000001110021100210001200100?1000001020??00?00010101100201120001000111{23}011000000000100000?000001100000110210200000001100100100000000111111?01110?00000000????1??11??00011???10110110100111?2??110001????101001110?????????0??111????00?100001??????????????
Brachychampsa_montana 110110001?0011011111001000010002200010?000000???00????010010100210100021001000121010000000111?0100??00000100120000000110012001??????10012100100010000000000001000010101101110111110012211000?1??{01}0?0?01111101110021152020?01121001?000010210001??00021200103110???010?1?001100100111{01}??00100?1110100?0?10?0112201001110010112310000100110?2{12}?002????1210100?00000010201?00??0?1100?100201120001010111?0110000??00????000?000011?01000110210200000001?0010110000?00?1?????0??????????????0??0???????????1??????????????????????????????????0??1??????????????11???11??2200???1?0?1?????????
Diplocynodon_ratelli 11011000110011011111001000010002010010?000000???00????010121100210100011001000121010000000100101010000000000100000000110010000111???1001200010011000000000000100001010110111011111001221100001?????0001111101110011000020001121011?0000112100000000021204113110???0101100011001001110?00010001110100?0110001122010?111001001231000000111002{12}?00210001200100100000010201000?0001100?10?20112?00?0101{12}12011000000000100000?0000001000001102102000000101001011000000001??????0????????????????0???????????1??????????????????????0??????????20??1??????????????11?????????00???1?1?0???????0?
Alligator_mississipiensis 110110001200110111110010000100020100110100000???00????01001010021010002100100012101000000011110100100000000010000000011001000011111110012100100010000000000001000010101100???111110012211000011000?000111110111001100002000112101110000112100000000021203103110?0001011000110010011101000100011101001011000112201001110010{01}12310000101110021100210001210100100000010201000?000110011002011200010101112011000000000100000?00001110000011021020000000110010110000000011111100111010000000000001000100000110001011011010011102101100000??0101001110111111000022111011100220000111001111101001
Caiman_crocodilus 11011000120011011111001000010002010010?000000???00????0100101002101000210010001210100000001000010111000000010?00010001100000001111111001210010001000000000000100001010110{01}110111110012211000011000?000111110111011200002000112101110000112100000000021203003110?000101100011{01}010011101020100011101001011000112201001110010112310000101110021100210001210111?00000010201000?00011110100201120001010111{12}011000000000100000?000011100000110210200000001100101100000000111111001110100000000100110?01000001100010110110100111021011????????10100111011111100002211111010011000011110011?101001
Caiman_latirostris 11011000120011011111001000010002010010?000000???00????0100101002101000210010001210100000001000010121000000010?000100011100000011111110012100100010000000000001000010101100???111110012211000011000?000111110111011200002000112101110000112100000000021203003110?0001011000110010011101020100011101001011000112201001110010112310000101110021100210001210?11100000010201000?00011110100201120001010111{12}011000000000100000?000011100000110210200000001100101100000000111111001110100000000100?10?01000001100010110110100111021011????????10100111011111100002211111010011000011210011?101001
Melanosuchus_niger 11011000120011011111001000010002010010?000000???00????0100101002101000210010001210100000001000010121000000010?0001000111000000111{01}1110012100100010000000000001000010101100???111110012211000011000?000111110111011200002000112101110001112100000000021203003110?0011011000110010011101020100011101001011000112201001110010112310000101110021100210001210111100000010201000?000111101002011200010101112011000000000100000?000011100000110210200000001100101100000000111111001110100000000100110?01000001100010110110100111021011????????10100111011111100002211111010011000011210011?101001
Paleosuchus_trigonatus 110110001200110111??001000010002010010?000000???00????010010100210100021001000121010000000100101010000000002??000?00011101000011111110001000100010000000000001000010101110???1111100122110000110{01}{01}?0001111?0111011102102000112101110000112101000000021203103110?00010110001100100111010201000111010010110001122010011100101123100001011100???0021000121?111?00????10?0??0?????111211002011200010102111011000000000???000?00001110000011021020?000?011??10110?000000111111001110100000000100110?1100000110001011011010011102101100010??010000111011111100002211??1210011000011110011??11001
Platysuchus_multiscrobiculatus 150021001?0010110?00?011100?0001000010?00011000000001?010120100211103?0012100100?0??00000010010111000000?22012001?00000?022000??????11101000000012000011000002000010100020???0101?0000111000010????111100??12000??????0??0011???00????01?????0????11????????00??????????00??0?00?0010?0??100?11?10???????01??200?0?0??0?????2?0?00000111??2201021100100???0?00210??0?0??1??01?00???0?0?011200010?014?0011000002000100000?000000100000100??0?0000001020110000?0010000000?????????00100000?00011112100000?000001001001001?00?1000?00?0?????001221111001100002210110?01100002001??00010??????
Steneosaurus_bollensis 131021001?0010110?000011100?0001000010?00011000000001?010120100210103?0012100100?0??00000010010111000000?22012002?00000?02200010????1110??00100012000011000002000010100020???010110000111000010????111100??12000?10?1{01}02?001121000?001011?0100000011?0200101000??0000??000?1000000010?0?110001111000????20111200?0?00?0?????2?000000011?0?22010211001001??00002100?0?0?012001?00???0?02011200010?02411011000002000100000?000000100000100200?000000102011000000010000000?????????00100000?00011112200000?0000010010010011002100000000??010001221111001100002211110?01000002001??000101?????
Steneosaurus_herberti 131021001200101???000011100?0001000010?000100???000?11010120100210103?0010100100?0??00000010010111000000?22012001?00100?022000??????11101?00100012100011000002000010100020???010110000111000010????1111001012000?10?1{01}021001121000?001011?010000001120200101000?0000011000?1000010011?0?1100?11?1000????20111200?0?00?0?????2100000001110?220102???0100???00002100?0101?12001?00???0?02011200010?02410011000002000100000?000000100000100200?00000010201??0000001000?????????????????????????????????????????????????????????????????????????????????????????11????????????????????????????
Pelagosaurus_typus 12102100120010100?110011100?0001000010?000110101000011010120100210100?0012100100?0?000000010010111000000?12012000?00000?02200010?0??11101100100011000011000001000120101020???100000000110000010????111100?012000?10110021001121000?00101112000000011202002?1000?0000011000?100000001000?110001100000????2011120000?00?0?????2100000001110?21011211011001?00000200020000012001000???0102011200010?02310011000000000100000?000000100000100200?000000102?100010000?0000000?????????01200000?00?1201210000??000001?0???10011002110000000??010001221121001101002?11110?01000002000??010?0????0?
Magyarosuchus_fitosi ???????????????????????????????????????????????????????????????????????????????????????????????????????????????????????????????????????????????????????????????????????????????????????????????????????????????????????????????????????????????????????????????????????????????????????????????????????????????????????????????????????????????????1?????????????????????????????????????????????????????000?????0100000?0????????????????????????????????????????00000?????????01?01????????2??????????????????????????002110000?00??0???01?2?121?0????????1211???200000200??????????????
Cricosaurus_suevicus 031?210010000?????????11100?00113100130100101201001111210010100210101?0012100100?0??00000010010001000000?220120?2?00?00?022020??????111011001010110000110000000001201000?0???100000000111000010????11100???1200????????2???11??????0???????????????????????????????????????????0000?????1100?111?000??????1?1100?0?0??0?????1?0010000101??00???2110?0001??0?00200?200?0?????1?000??0?020102000?0?123?10000000000000?0??0?000000000000100{12}00?0000000020000010000?0000000??????10001201121?10?12?12011210?111????????0101???210?0?1??1??1120004511?1002?1231????00??????????????011???1?????
Cricosaurus_araucanensis 0310210010000???????0011100?00113100130100101201001111210010100210101?0012100100?0??00000010010001000000?220120?2?00000?02202011?0??111021001010110000110000000001201000?0???100000000111000010????11100???12000?1?11102?001121000?00101112100000011?0200101000???000???0??1000000010?0?1100011?1000????2011110000?0??0?????1100100001010?00???2???00001??0?002000200?0012001000???0?02010200010?133110110000000000?0??0?000000000000100200?0000000020000010000?0000000??????1000??0?????????2??201121??111?????0??010?100?10?00??01001??0004?112?0020??31????00??????????????011???1???1?
Rhacheosaurus_gracilis 1310210002000?????????1?100?00013100130100?01201001111210010100210101????210010??0??0000001??1000?000000?22012000?00000?022?20??????11102100000011000011000000000?201000?0???100000000111000010????111000??12000??????????????????????????????????????????????????????????????0000010?0?1??0????10?0????201??100?0?0??0??????10?1000010??000???2110?000???0?0020?0200?0?120????????0?02?102000?0?13{23}??011000000000100??0?000000000000100{12}00?00000????0?000?0000?0000000?????1100012011???10?1??12?11210?111??100000?1??10?21???????1???1??004511??002?122122??00??????????????011?????????
Metriorhynchus_superciliosus 1310110010001???????0011100?00?1300010?000101201001111210010100210101?0012100100?0??00000010010001000000?22012002?0000010220201?????111011001000110000110000000001201000?0???100000000111000010????11100?1012000?1??1{01}021001121000?0010111210??0?01?20???1010?0?00000100?0?1?00000010?0?110001111000????20111200?0?00?0?????1100100001010?00???211000001??00002000200?0012001012???0102010200010?13311011000000000100000?000000000000100200?00000000200000100001000000011???110001201121?1101221?101110?10100010000?1??100210?001?01001110004411210020?2112???00??????????????011???????1?
Torvoneustes_carpenteri ????1100?0000???????0????00?00?1300010?00010??01001?1121001010021010100012100100?0??000000100?00??000000?22012012?000001022020???????11011001010110???1100???0000?20??????????????00???????0010????????????12?????????0????11??0?????10??????????????0??????0???????????????????????????1???0?????????????????????????????????0???????0???00??????0???0???0?0??????????????????????0?02?112?0010?1312?01?000002000101213110?000000000100??00???????????????0??010000000?????1100012?11???????????001110?????????????????????0???1??????11000??11210020????????00??????????????011?????????
Geosaurus_giganteus ????1?0000000???????0?111000?01?????????0??012010011112101201?????????0012100100?0??000000100000010000?0?220?2?1??00?0????2?2???????11101100101?1?????1?00??0000012010?0?0???100000000111000010????11100???12000??????02???????000?0???11??????0?0???0??????0?????000?????????????010?????????????????????????0?????????????????110001????00????2100000??00?00????200?0?????1?12???????0????0????131130001100000001000231100?00?0?000?000000??00??0?20010?100001010??0??????????????????????????????????????????????????????????????????????????2?????????????0????????????????11?????????
Geosaurus_grandis ?310120000000????????01110000011300010?000?0?201001111210010100210101?0012100100????000000100?00010000?0?22012012?00000?022020??????11101100101011000011000??00001201000?0???100000000111?00?10?????1100???1200???????02?00????????????1????????????????????????????????00??0?0000010????100?11??000???????1?{12}00?0??????????1?0011000101??00???2????0001??0?0010??200?0?120?1?12???????0102000?0??3???0001100000001000231100?00?00000100??00000000?020{01}000?0?0010?0??0????????????????????????????????????????????????????????????????????????????????????????0????????????????11?????????
Geosaurus_sp     ???????????????????????????????????????????????????????????????????????????????????????????????????????????????????????????????????????????????????????????????????????????????????????????????????????????????????????????????????????????????????????????????????????????????????????????????????????????????????????????????????????????????????????????????????????????????????????????????????????0?110000000100023110???????????????????????????????????????0???????????????????????????????????????????????????????????????????????????????????????????????????????????????????????
Dakosaurus_maximus ?31?121000000???????0?11100000?1300010?00010?20100111?210010100210101?0012100100????0000001????0??000??0?22012?1???0????????2?????????101100101??????????????0000?2??0?0?0?????????????11?0??10????????0??????????????0???011?????????0?1????????????????????????????????????????????????1??????????????????????????????????????110001010?00???22110?001?00?00100?200?0?120?0?11???0?020???00????1311300000000000112002312000???00000100{01}000000000002?000?100001010??????????????????????10??22?????1??????????????010?????????????????11???????2?002?????????00??????????????011?????????
Dakosaurus_andiniensis 0310121000000???????001110000001300010?000?012011011102100101002101010001?100100?0??00000010010001000000?22012012?00000?022020??????11101100101011000011000000000120100020???100000000111000110????111000??12000??????0??001121?0??00??11????000?01120200101000???000???0??00000?0010?0?11000111?000????201??00000?0??0?????110011000101?000???221100001??0?0010??200?0?????0?110??0?02?102000???1301300000000000?12002312000??000000100{01}000000000002?000?10000?010???????????????????????????????????????????????????????????????????????????????????????????????????????????????????????
;
end;

ctype ord: 6 9 32 71 72 125 146 153 158 216 218 222 245 271 297 302 303 326 355 378 379 446 467 471 481 523 526 536 537 539 551 ;
