# Supplementary material for: A new large-bodied thalattosuchian crocodyliform from the Lower Jurassic (Toarcian) of Hungary, with further evidence of the mosaic acquisition of marine adaptations in Metriorhynchoidea
Source: PeerJ. 2018 May 10;6:e4668. doi: 10.7717/peerj.4668 (PMC5949208; doi:10.7717/peerj.4668)
Supplement: Supplemental Information 5 [file peerj-06-4668-s005.nex]

#NEXUS
begin data;
dimensions ntax=98 nchar=408;
format missing=? symbols="0~5";
matrix
Gracilisuchus_stipanicicorum 0000000100100010?0000000000?101000?0100000000000000?00000020100??00?02001?000?010010100100??0001000000?0???00001003?0?0001210?00?000?02000?11000??1?????????????????0????????????????0???0????????????0?0?0??0?0??00??000??0??0?0000?100000000?0??0??????????0???00????0210000???01???00???0?000?0??0?0?0?00??????0000??000120???0??0??00?????0????100?000???0?0???00?0?00?00100000?????0000000210000?0000000000?10?0??0
Postosuchus_kirkpatricki 0000110?00100010?0200??0000?001000?0111000???001000?00100010100?0010000000000?1100?0?0?100??00010000?0???????00100?10?0000010?000000?0001110100000?0?00????0?0??0?0?????00000?00?000000000??000????010000?000000??00000001000?0?000001000000?0???????00?0001?1?00????0?02010?0010000000????1?0?00000??000?100???000000100001201000?0000000000?00?0?01000000?00000??0??010000010?00?1000000100002100001000000??0??10?0??0
Hesperosuchus_cf_gracilis 0000?001000?0000?0?000?0011?00?1?100001000000000000?000?00002010?010000000?00?1?0??110??0???00?1?00??000???0001?012?0??0010??000?001000?????????0?????????????????????????????0????????????????????????????????????????????0???????????????????????????????????01??????02??0??01???????????0??1?????0?0?????????000??000?0012?1?00?0??0???????0?????10???????????0?????1?1?00?0?000010????????????????10???0{012}200010?0???
Dibothrosuchus_elaphros 00000001001?001000200?10001?0011?100001000?0?000000??0000110101?0010000000000?110?11?0?1011000010000?000????101101????0?01?001000001000010?00?0000110?0????0?0??0?1?0???00000?00?000?0000000000?1??010000011?200??0100000100000?000011000000?0?0??00000?00010010100????02000?00100??000????000?0?0000?000?1010??000?00000001211000?0?00000000?0??000000200?0?0???0?0??0??1000?0?0??010??0000000?????0???????0??0000????0
Sphenosuchus_acutus 00000001001?001000?000?0001?0001?000001000000000000?0010020010100010100000000?1100111001010?000100000000???0001101??0?00012101000001000000?0000000?10200???0?0??0?1?0?0?00000?00?00000000000001?10?0100000110200??0100000100000?000011000000?0?0??00000?000100?0100001?02000000100?00000???01010?01000000?1010??000?00000001201000?0000000000?0??00?0000?0???????0????0101000?00?0?01????0?????????10????0??????0?0??0?0
Junggarsuchus_sloani 00000001200?0010??000010011?001001000000?0000000100?00000000101?101000?000010?100011101?010?0000001000010010?01101110?0001210?00?001102?????00?01??1??0?????????00??0?0?000?01????????00?0???0??1?????000121?200?00?000001?1?0??01?0?1?0000000??????????100?0??000?00200200000?1?01??000???1??0?10100?000?1010??000?10000001201?00?000000?01?10?????01??41????????????1201100?00???02?????????????????????????????????00
Almadasuchus_figarii ?????????0???0?????????????????????????????????0??1100??000010110010100000110?1?00011????????????????????????00?01?????0?????0???0011????0?????01?????????????????????????????????????????????????????00011??200001120000101001?01100???10???012????0???1001?0?1?0000?????????????????????????0????????0??1010?????????????????????????????????????????????????????????????????????021????????????0?0?11????????????????
Kayentasuchus_walkeri 0??00001?0???010?02000101?1??0?0???000?0?00???0????100????????????0????00?????1?001110??????0001?0??0?0???????11???????????????????????????????1?01102???????????????????????10??????????????????1????000?1102??????0??????00????0?????????????????????????????????0??????0001?1?010??????????????????????????????00?010000120???0?000000??1??0??????????0???0?????00???????????????1?????????????1?0??1???0120??10???1?
Protosuchus_richardsoni 11100000001001000?200010011?0001?0?00000000000000021100100000210000?00000000101200010000010?0000?00?0000???0000101101000010100000000?0001111000100?1??00???0?0??001?0???000????0??00?10110?0?00000?1??0102201100000?00000002100?1111010000001000??10110?10310101?10??0?02000001000101001?0?0?0?000?00?020?1000??000?00100001000100?000010001?1000??000?0{1234}00000?00?00001102100100?00010100000001200?101100010120000000110
Orthosuchus_stormbergi 111000000010010000200000011?0001?10000000000?000?021100100100210000?0?00000010110?0100?0010?0000000??0?0????00010110100000010000?000?000111000010011100????0?0??0?1?0?0?00020110?0000?001?00100????110010220?100?001000000021001?11102000000?010??1?11??103????1?1???0?02000?01?00??00??????0??000000?000??000??0001001011?5?001?0?000000001??00?000?000000?00?0?00000110210001000?011?00000000?0101011000101200000?0?00
Edentosuchus_tienshanensis 11100???????01?0?0?0001003???00???0000???000???0??11100?0?0002000?0?00?0000012??0????00?0????0?0111000?0???01101???0?00?01???000?????000???????????????0????????10??010?10??????????1??011??????0???????0?????00????????????????????????????????????????????????????????2??00010001?1?0????????????0??????????????10?????0040001112010?10001?01??????00?{234}0?0?????????????????????????????????????????????0??????????????
Kayenta_Form     1110?00?0?1??1000?200010031??0000????0???0???????????0??????????0??????????0?????????0??0???0??00010?0????????????1??00???????0?000??0011?01???????1?11????0?0??101?0???100201011?001?001?0010000??110????????????????000??210??1?1?01???????000??001???10010?01????????2010????????10?????00????0?00???0?1?????001??010?00300011120?0010001?0?????00??????????????????????????????????????00????????????????2?1?0??????
Gobiosuchus_kielanae 101000000010010000100?00011?00100?00000000?0?000001?1100???????0000????00?0012121?01?0??011000000001?0?0?????00101111?0001011?000000?000?110000?02?1000????0?0??0?1?0?0?00020?010?0??1001100100????1101??????100?001000000121??101110100000010?2??0?11??100101?1?1???0?00?00?0?1?0??01?????00??001000?120?1000????0000200001000000?010010001?10?????00???0000?0?00????0?02?00?00?0??????00000???01??0??000?0101000101111
Sichuanosuchus_shuhanensis 11100?0?001?0100?0200010021?00?0?100000100?0?0001011100000000100000?0?00000?12120??100?001??00000001?0?0????00110110110001010?000000?0201110010?0??1?11????0?0??101?0?0?00120?00?000?1?01100100?0???10000220?100?0010?0000?21?110111010?0010001?????11??10210001?1?????02000?011000??10????00??10?0???11???000??0?0?10100001?11000?00001?001?11??????0??00????????????11????0?0?0??011??????????0???????????1??0?????1??
Shantungosuchus_hangjinensis ?110??0?00??01??00?00??00????0?0??????????????????11????????????0?0?????????121?????????????0??000000???????????????11?001??0???0000?020?110?10??0?1?111???0?0??101?010??01????0?000011?1100100??0?010??????1???1001?00000121??10111010100?0??1???0?11?010210001???0?0?02000001??00??000??????01010???11??1000??????101000?1??0100?00?010001??00?????0???0?????????0?????2??00?????01???00??????0?1?0???????????????????
Zosuchus_davidsoni 1010000?20??010000200000021?001000?000011000??00101?10010?????0?0?0?0{01}0?1?0012110??100?001??10000000???0????01010110?10?010?0??0??1???0011??11??0??1?02??????1?0102?01??11?20????????11011001?000?0???110?20?1?0??01?10000121?1101110101001?10????0?1???1020010??10??0?02000?0100010?00????0???1?0?????????0????????102?0004011?00?010?1?001??0?????????????????????????????????????????????????????????????????????????
Zaraasuchus_shepardi ?0???????????????????0????????????????????????????1?1100???00??00?0?????0?00121210???000??????????01?????????01???11100001011??0?00100?0?110??0???????????????????????????????????????????????????????1?0?????0????????????????1????????????1????????????????????1??0???0???????????010?????????01????????10????????????????????????????????????????0???{1234}0?????????????????00??????????????????????????????010100?1?1??1
Fruitachampsa_callisoni 1010000??????100?120000003???0001?00000??0000?001021100100??0200000?00001?0012?10001000?010??0?00?00?000???0010101100000010?00000??0?00??1??100100?1?021??00?1001020????10020????00??111?????0??10???00?0???110????????0???21??1?1??????0??0?012????????10?????????10?00??0?00????0?100?????00??00000?????10??????0?????000121??00?010010??1?000??0012?0020?0030???0???????000?0000???1?01?00??????1??10?????2?1?00?????
Hsisosuchus_chungkingensis ?000?????????1?????00000111?00???100001?00?000001011100100000110000?00?0000{12}121100010?00010?00010001?0?0????000001200?0001000000?010?000011000010??2??20???0?1?0101?11??????11????0?01101000000?0???1?0?022011000???00100?011?11110001?10100?012??0?11??00211?11?1?1???0???0111??01?000????00?0000?????0004001????0?0?????01211??0?0?00?0??0010??????0??00????0???????1?02??0?000?0?1???????????1??1????????1000000?0110
Hsisosuchus_dashanpuensis 100110000010010030?110??111?000001000010000000001021100100100110000?00000??{12}121?00010?000???0001000?00?0???0010101??0?0001?00000?010?010011000010{12}?10010???0?00?101??20?000?1100?00101101000??01?10??0000?20?100??000000000????1?1100?0?0?0?001?????11000??100?1??00???0?????????????????????????????????????????????0000001?121?0?000??????????????00??{1234}??????????????????????????????????????????????????010?0??0?????
Simosuchus_clarki 1010000?011001102100001?010?001000?00001000000001011100000000200000?01001002121200010000011?000100100000???001110110110100010000000??02011100002010210?0??00?000102012121002000110000?10111021001?0?111?022??100100?00100?111112011??2?010110011?0001???01000?01?10?00002100001201?01000???00?0011?00?1?012001?00001120000012001110010000001?1100?000012300?1??????????21????????0???????????????2???11000?02020?0?00?11
Libycosuchus_brevirostris ?0100?000?1?01????0000100?????????????0???0??0??????10010000010?000?01?0?00212120?0??0?00????????000?0?0?????10?01?0????0000??00?01??0??1?0??00?0??2?02???00?0??10??????1?0????1?000???01011??0?1???1?0?022?1100??0?0010011?11?????001111101?012??0?1???01????01?11??0?12?00??110???00?????00???1??00??000200100010?100000?1?001????100?0????????????????0??1?0?????????????????????????????????????????????????????????
Araripesuchus_patagonicus 101?1????1????????0?001?011?0?0000?0?001000000001021100100000210000?0100100212110001?0000???0001000000?0???001010110111010000000?0110010110110010??2?0200?????001020121100010??1?000??101010200?100?000102201100?00100100011?112?110?10?10110012?0??1??000210?01?11?0??021?00110?110000????0???010??0??011200110??0?0???0?010110?0?0?00???01??1???????????0???????????1????00??00?0???1????00???1??????000?01000010?0??0
Araripesuchus_gomesii 1010100?001?0110?1010010011?000000?00001000000001021100100000200000?010010021211000100000?11000100000000???00101011011112001000000100010110100010??2?0200100?00010201211100101??????0?10101?2000100?0?010220?100??0?0?100?011112?110010110110012?00?1100002110?1?11100?121100100101?0000???00?10100?0?10112001100?0?0?100001011110?0100?1??1?11??0??0011{234}0?1?1000??00012121?0000000?111?01100112121111100010100001000000
Malawisuchus_mwakasyungutiensis 1010000?0???0110?1100010021?001000?000010000?0002011100100000100000?0100?00212110????0?00???00?0000??0?0????11?101001100000?0?00?0110?21110?100?0??2?02?0000?0001020110?100201???000??101?11?0001?????010220?100??0?0??0???1?11????0020100110012????1???00???????11????020?0?110?01?100????0???010?0?????120????0?0?001?0002201?111010000??1?11??????01210??1?????????1????0?0??0?????????????????1?11100??00010?10?0??0
Uruguaysuchus_aznarezi ?010000???0?0110?1000010021??01???0000??000????020??10010????2?00?0?0?0?10021210?????0?00???0???0000???0????0101?110????0100???0?01???0???0???0????2?02?01?0?100112012??100??1????0???101?11?00?1???????0??0?110??????10???1?11?0???02?111?1??1?????1???0?2????????????02?00?1?011?00?0????0????1?????1??1?0????????00???0012110110?10000001??1?????0?1?????1????????????????????????0???????????2??1????????0??????????
Notosuchus_terrestris 1010000?2?0?0110?1000010021?000011000001000000001011100100000200000?0100100202100?0100?0011000010000?000????0111011011100100?00000110001110010010??200200?20?1011120110?100201?111010??011112000111?1?010220111010010010001211120110021111110012??00????0021?001?10??00021???1100110100????0???010?00??02120010?0?0100000012100100?010000?01?11??11?0012000111????00?01212100??0?0?011??01100113?2??1?100??01000?00?0???
Mariliasuchus_amarali 1010000?21??01????00001?03????0000?0000??00?00001?111000001001?000??0{12}?0??00?2??000100000???1010000000?0???001?1011??110200101000011????1?0??0010?0????0??2??101???????????10????0??0????0?????0?11???0?02??????????0??????2?1?2?????2?11?010012??0???????0???0??11?????2100011001101000???00?0??0?00???2120????01010??00?12100?10?01?000????1??????0??????????????????????00???0??01????????????????????????0??????????
Comahuesuchus_brachybuccalis 1010000?210?01102000001103???00??100000??0001?001011?00?0????0000?0?01??10??1?1?00???0?00???101?00??0??0???0011101?0????2???????0??????????????????20020?000??111120????10020?10?000?????????0??11???00?0?2??100??01?01???01?1????100?011001??1??????????????????10?????2?10?1120110??0??????????????????????????????0??00041111?0?000001001????????????????????????????????????????????????????????????????????????????
Chimaerasuchus_paradoxus 10??0000210?011000100010?21??011???000?1000?1???????????????????0????????????????0??????0???0001?1?????????0?????????????????????????????????????00?00??????????????????????????????????????????????????????????????????????????????????????????????????????????????0???200?00?10??????0???0????1???0?10??100?????0??0300005000??1?0000????1?00??11?001210?01?????????11?2?0???0??00?11?01???????????????????0?0?10?????
Sphagesaurus_huenei 1010010?210?01100100011003????1???????0??00?????0???????????????0????1?????2?????????00?0?110?0111000010???0?????1?0?110000?0?0000110101?101100??00200201100?00?1?20120??00101011???101?1????0001111?1????????????01???001????????100??1101???????0?1???0100010????????0??????1?0??????????????????????????????????0?0300003100010??0000?0?1?011????????????????????????????????????????????????????????????????????????
Stratiotosuchus_maxhechti 10000000?11?01113020001013???01??10100???1010010101110010000100001100{12}00?002131000010000011000021110000????0?1110111??1001010?00?0110020010010010?02002?1100?01111201110??01011111111110110220001111??010220?11010000010??0111120110020?01110112????1???012?0?0??1010??00?????????11???????0????1????????0??????????002000042?11?0?00001???00?1??????????0???1?????0??????10?1?0000????????0???3??011110?0??????????????
Pissarachampsa_sera 10??1?00??????????20001013???0????010????1010010101110010000110001100100?002131000010000011000021110000????0?11001111110010?0?00001100200100100101?2?0201100?0111120111?11010111111111101102200?111111010?20?110??00001001011112011002010??10112????1???00210101?11100?0??11?1101111??????????????????????????????0??0200005211100?00001?0?0011?????????????????????????????0???????????????????????????????????????????
Lomasuchus_palpebrosus 10000???????01110021000?02???011?0?000010?00?0?0102?100?00000210000?01000002121?0?0?00?00?1100??1010?0?0?????1010111111??00?0?00?011?000110100?200?2?02?0100?0001020010??00??111?????110101?20001?0???010?2??1?010?100001111?1?2?11?????????0?12?00?1???010001?1??1????02?10????0??1001????????0?????????0???????????0??00?12?1010?000011??0??1?????????????1??????????2???????????????????00??2????????????????????????
Uberabasuchus_terrificus 1001000?011?0111??210000011??011?0?0000100000000?021100100000110000?01000?021210000100000???10011010?0?0???011010111?1?0?0000000?011?0211?01?0020??2?0200??0??????????????010??1????????????????????????02?????0????0??????????2???0????0??100???????????????????1??0??021??0111?11?101????00?0??0?00??0??11????0?0?00010001211??0?00001?0?0011????????????11????????????????????????????????????????????????0??????????
Peirosaurus_torminni 1000000??1100111002?0?00?????0???0?000?????0?0?0?02?10??0????10?0?0?01??0????????????????????0???????????????10?01???????????????????????????????0?2002?01???0??1?2???????0??1???????????????00?????????0??????0?????0001?????????1?????????????????1???01????????????????1?????0??1??1??????????????????01??????????0010001??10?0?000?11?????1?????????????????????????????????????????????????????????????1??0??0?????
Mahajangasuchus_insignis ??000????0???1???001000?120?1??1?0?10000100010102021100101000200000?01?010?2101000010100?11110?2101?00?0???0010001??11102100010001110110110110020??200200??0?00010{34}?121200010?01200?011010??20001001010122201?001?1?00001000111?0110011101010012?0?11???01000?01?11?00?0211100010?1110?0???00?1000?00?100?10011000000?????0?211?00??000110000000????001140?11?0000?00012???000000000111?011001111211111000?0000??00?0??0
Stolokrosuchus_lapparenti 10010101011101100010000?121??01000?0000100000000202?100100100210000?010010001110000101000?1110021010?0?0???0010001?01111200000000011000011010002001200200000?0001???1?0?1?0101?1200?011?1?1?20?11001?1010220?100?00100010111?1120110000101010012?00?11??01000101???10??0?1??????00?1?????????????0???????0???????????0010000222110?0000???????0?????????????????????????????????????????????????????????????????????????
Montsecosuchus_depereti 10100???????0???????000003???01????0000??0?0?0?0102?100101000?10000?0?00?00?10100?0??1?00???100100?0?0?0????010101???11?21000000?01100001?01000?0??2??????????????????????????????0???????????????????0?0??0?100??????0?????1???????????0????0?????????????????????????0???????1?01??????????????????????????????????????0??????????0???????????????????0?0??1??0??00?1102?100?01?00111?????????12?1011000?0??1??00?0010
Knoetschkesuchus_guimarotae 101010100001011030110000011?001011000000000010001021100101000110000?0?00??00101?0?0??1000???100000?0?0?0???001000120111021000000?01100001?01?00?01?200200000?0001020110?1000010100000?10101??00?1?0??1010??0?1?????00?0001?1????0?1001?00?0??0?2????1???01000??1?1?????02010011100??00?1?0?00?00?0?00?????40????000?00000001??2010?000001001??1?000010??000?0?0???0000???22100?0??0???1?01100?0??2110???0??01200?00?0010
Theriosuchus_pusillus 10101011000101?0?0110?0003???0101100000??0?0?0001121100101000210000?0000?0001?100?0101?00?11100?00?0?0?0????0100012?11112?0?0000101100001100000?0??2?02?0000?000102?11??100001?1??00?1101000200?100?0?0?022?1100?00000?0???111??011001000?0???1?????1???01000?01?1?????00?10?11100100?0???0??1?002??0??00?4001????0?00?00001212010?000001001??1??0???2??00????2?0????????2??0??000?011???????????2?10?????10120???0?0100
Calsoyasuchus_valliceps 1001122110?001101010100??10?10100100001000011000202?100100100210000?02000?001011000101?001??1002?00000?0???0010001?0100?01000000?01100?02???00?10??10010??????0?121??????0???1???????????????1??1?????010?20?100??0?000???0??1??011000000101?0????????????????????0????0?????????????????????????????????????????????00000000?2?????00?????00???????????????????????????????????????????????????????????????????????????
Eutretauranosuchus_delfsi 1000122?2????1????1?10?003???0100100000??00000001021100100000210000?00000100101000010100011?100??0??00?0???0010011?0111?2?000000?011?00?1101001201?1?010???0?000121?120?100101?1?0?0?1?01011?00?100?010?0?20?1?0??00000001??11??011000??01010011????1??001000?01?11?0??0?0?00111001100?????0??000??0???00?400111000?0?????010220????0000110???0????????0?0????????????1?1??????????????????????????1??1?????1???????????
Sunosuchus_junggarensis 1001?221200?0110?01?10?013???011??00000??000?000?021100100000210000?00000?001010000?01000???1001?0?000?0????011001201111??00??0010110000110?00?20??10020??00??0?1220120?100??1?12000?11?10112?0?100??10?0?2?11?0?0010000011111??01100???0101?011??0?11??01000001?1?10??02??0011??01?000????0???010????100?40011???0?00000000?120?0?0?0001?01??00?00??0??20????0??????????2?000?0??0011??011?????1211?????0?01201?00?0?10
Siamosuchus_phuphokensis 100?1121201?011020111000?3???01????000???00???????211??1????02???00????00??01?10000?0???????100?????????????011?0???1?1?2???0?00???1?0??????00????????{12}0??????????????????????????????????????????????010220?1?010000001011??1??0110000?010?00?{01}????1?????????????1????0?????????????????????????????????????????????000000?012??0??000????1?0??????10??20????000??????????000?0?00?????0110000??21101100??01200?00???1?
Goniopholis_baryglyphaeus 1000122120??0110201?1000?3???0?00100000??00000002021100100100210000?000?00001??0000101?001111001000000?0???011001121?11?21000000??11000??10100?201??00?00?????001?????????010??1?00?????101?2?0????1??01?220?100?0?100000???????01100?00010?0010????1???01000001??1????0??20011?????0000???00?00????0?1000??????00??00{01}?000{01}0220?0?0000?1101?00?????100?100???000??00????22????????????????????????????????0?201?00???1?
Goniopholis_simus 10001221201?0110?011100003???010010000???00000001021100100000210000?000001001010000101000111100100?000?0???011001121111?21000001101100001101001201?200200100?0001020120?10010111?0000?101011200?1?0?0?010220?10010010000011?111?011000000?010010????11??010000?1?1??0??02?200111001100?????00?0000?00??000400111000000??0001022000?000001101??00?0??10?0?0??????0??0??1??2??00001000112?0110000?1??10????0?01201000?0010
Elosuchus_broinae 10010121200?1110001000??121?001001000001100000001021100100200200000?000000001110000101001?111002?0000000???0010101?0110?20010101?1111000110?000?0102002000?0?00010?0120?10010101200001101011200?1001010?0220?110100100010101111?01100100010??012?0??110?010000?1?1??0??020{12}002110010?0?????????0?0??????0????????00000011001002000?0000?1001?00????????????????????????????????????????????????????????????01200??0???1?
Vectisuchus_leptognathus 1000?????????????????00003?????00100000????0??00??21100100200210000?0??0??001?1?00010???1???1????00000?0?????10?01??110?22010101???1?0???1??00??0?????20??????00102012??100??1????00???0101???0?100?0?0?0????1?0??010000011??????1?00?000?0??01??????????1??0??1??0????021?0021???1?00?0???00?0000?????00030011100??0??????10???00?00?0??1?1?0011???10??{1234}?????????????1???200??0??0011?????????????????????03200?00???1?
Pholidosaurus_purbeckensis 100102??2????110?000??0?03???0100100000??000?0001021100100100210000?00120?0011100?0101?0????100??0?0?0?0????110001?011?121010001?0111?001?01001?0??2?02?0210?00010201???100??001?000?1101010200?1?0?0?0102201110100?000?010?11?00110???00101?012?0??1???01000??1?1?????0??00?21?00100???????0??????00??00?3001110020??????00000000??00??0001?00??????0???00??????????????2????0??????????????????2??0???????3200?00?001?
Sarcosuchus_imperator 10010220200?111020001000?2???0100100000??00000001021100100000200000?00?000001110000101001111100100100000???0110101?0110021010001?011100011010002010200200000?0001020121010010111200001101010200?1?0101000220?11010010001010011100110010001010012?0??110?01000001?1??0??01100021100110000???00??000000??000300110??2?01001100000100?000000001?00??000000??00000?0???00?1??2??0????0?????001100???12?????0?0?0320000000010
Oceanosuchus_boecensis 10010221200?11101000000??3???0100100000??11000001121101?00100210000?00120000111?000101??011?1002???????0???0110101????????0????1???1?????1?????2010200200210?00??????????????0????????????????????????010220?110100000010100?11??1????????0??012?00?1????????0???1010?0?0?001211001000?0???00?0000000??0?010011000??010011000?00?0?0000???01??0??000?0???0??000??1?01???????????????????01100001?????????0?032???00?????
cf_Terminonaris_robusta 10010221200?01101000010003???010010?000??11000001121100100000110000?00000?00111000010110????1002?0?000?0???01?0001?01??02?010001??11?00?1?0?001200?200210000?0001020121?100101?1?000??10101?200?100???000220?110?00?0000010011??011001?00?01?01???0?1???01000?01?10?0??0110?1211001?0000???00??010?00??000300111002001001100000000?000000001?000000010004000000001100?11122000?010001020011000011211?11000?0320100000010
Terminonaris_browni 10010221201?011?1?00110003???0?00101000??110000011??1001?010011?000?00000?0011?0000101?0111?1002000?00?0???01?0001???????????001?1111???????00??0??2?02?0000?000??????????01010?????0?????????????0???0?02???110??0?0000????1110???001000101001???????????????01?10100?00?001211001?0000???00?00?0000?1000300111??2?0?0011000??0?0??00000????00??????0?0?0???0?????????1????00?0??0??????????????????????0???2?1??0?????
Chenanisuchus_lateroculi 10000221201?01101000000003???0100101100??00000001121102110000110000?001000?0111000010??01???000100?000?0???0110001?0??0?2?010001?111?0001?01000?0?????????0???0???????????????01??0?0??????????????1??010220?11110013102011?1110?1?0?100000??012?????????????00??1?10011????0???0?1?0?????????1???????100?320112????00??000100???0?0000??0?1????????????????????????????????????????????????????????????????????????????
Sokotosuchus_ianwilsoni 10001221201?11???010000??3???01????0?0????????00??21102?10000210?00?0??000?011??000?01??????10?????????0??????0?01????????0????1???1???????????201020020???????????????????1??????????????????????????0?3220??12???????2???????????????????????????????????????????1??2??????????????????????????????????????????????0100001011??0??0??????1?00?????????????????????????????????????????????????????????????????????????
Hyposaurus_rogersii 100?022120????????00000003???0?00101000??0000000112110210000011000?????300001110001101?01110100100000000???0010001?011012201000{12}011110002??100?20???????????????103?120???????012001011?1??2??????0?01013220111210013102011011??0110010000010012????1???010??0?1?10100212?000211001000??????0?1010??0?100032011210000??????1000?00??0?0??011?00?????10?0{234}00??00????00?1112200000?00?????011010001211011000?01011?00?????
Guarinisuchus_munizi 10000221001?111??010000003???0?0010?000??0000000112110210000011000100??300001111001101?01???1001000000?0???0010001??110?22010002?11100002?0100020??200200000?0001030120?100?01012001011010?1?00?100101013?20?112??01310?00???1100110010000010012????????01000001???10??1??00021?001????????????????????????????????0?0100001000000?0000????1?00??????00???????01???????????????????????????????????????????0?0?1?00?????
Dyrosaurus_phosphaticus 10010221201?01100010000003???0100101000??00000001121102100000110000?000000001110001101001110100100100000???0010001001101220100020111000021010002010200200000?0001030120?100201112001011010122001100101013220?11210013102011011100110010000010012?00?111101000001?11100211100021100100000???00?1010200?1000320112110000100000000000?000000011?00??011?0004000?0010?00001?122000001000102?01101??0121?011000101011?0010?10
Atlantosuchus_coupatezi 1001022?20??0111?000000??3???0100100000??00000001031?021??0?01????0?0??10??0111100110??0????10010?0???0????0?1?0??????????????????1??000???1???20?????????????????????????????????010????0????????????013220?112??0?310???????????????????????????????????????????????????0002110?1???????????10?????????032011211000??????0000?????0?000011?00???????????000???????????????????????????????????????????????????????????
Rhabdognathus_aslerensis 1001022????????????0000003???0?00101000??000000011211021000001100010000100001111001101001110100?00000000???0010001?0110122010002011110002?0100020??2?0200000?0001030120?100201012001011010122001100101013?20111210013102011011100110010000010012?0??111101000001?1110021???0?2110?1????????0??1????????????????????????????0000000??000??011?00??????????????0?????????????????0??0??????????????????????0??????????????
Bernissartia_fagesii 10001121200?0110?01100?003???01?0100000??000?0001121100100000210000?0000?100101000??01000111100100?0?0?0???0010001?0111?2?0?000010110000110100120?12002001?0?000103?1???11010101200?0?101011?00?100?010?0?20?1001?0?000001?011???110000?0?01?01???0?1???01000??1?1??0??00?2001110010000????00?0000000??000400110010000000001022010?000001001?01????0?0?0200???100?000011????000010??1???0110000?12?1??1000?0111000000010
Susisuchus_anatoceps 10000221200?0110?000000003???01??10000???00000001021100?00000110000?0?001?0?1011000?01000???101000??00?0???0010001?01110?10?0000?0110?101100?0?20?????????????????????????????????????????????????????0?0?20?1?0????0???????11?????0???00?01?0?????????????????????10??0????0????????0?????????????????????0011??????00000?10????0?00??????1??0??????????00??0000?000?2?????0?0010001??????????????????????02?10100?0010
Hylaeochampsa_vectiana 10??????????????????00??03???0?1?000?0???0001000101?100100000210000?0000110?1010000?0100011110010???0010???0010101?01???210?00001?111??????????20??2?0200000?000104?10??11020101??000110101?200?1001??010220?10010?000000111?11001100?0?010???12?1??1?00010000?1?10100?????????????????????????????????????????????????????????0????00??????????????????????????????????????????????????????????????????????????????????
Allodaposuchus_precedens 10001?2?200?01?0?01100?003?????0010???0??????0?01?21100100000200000?000010001010000?01000???10?1?000?000????010001?0111121000?0010110000110100?20?????2?0?????0010????????????01200?0?????????????01?1010220?10010000000011111110110000001010010??0?1???010?0001?10100?0???????????????????0?????????????????????????0??000102?0?0??000????1?1??????????????????????????????????????????????????????????????????????????
Shamosuchus_djadochtaensis 10??01?1??1?0110?001000003???011?100000??00000001021100100000100000?0000010010100001010001121001?00000?0???0011001?0111021000000001100101101001201?200200000?0?0103010??100001?12000011010112001100101010220110010000000011111?20110000001010011?10?1???01000001??110?000??0011?0010000100000?0002?????00040011000??000000010110?0?0000??001?110?0?0?201220????????????????00??0?00??????????????????11??0??11?0?00?0?11
Borealosuchus_formidabilis 1001122120??01101011000003???0100100000??0?010002021100100100210000?0000110010100?0?01?0011210020000?0?0????010001?0111?20000000101100101101001?0112002?0000?000104?10??110101?1210001101011?00?1?0101010220?1?010000000011?1?1?0110000001010012?10?11??01000001?11????02020?1110010000????0???0100???1000310110??00000000000220?0?000001001??01?00?12?132???0100??0??1?1221000?1??010??011?????12110??????01111?0000??0
Gavialis_gangeticus 11010221200?11102010000003???1?00100000??00000001121100100100000000?010011001010000101001112100100000000???0010001101111200100001011110011010012010200200000?000104?10??110001112000011010112001100111010220111010000001010011100110000001010012?101110001000001?1?10000200002110010000???000?0010000?1000310110010000000000000000?001000001?00000001201320000100?100001122100001001100001100??1121101100010211000000100
Crocodylus_niloticus 10001121200?01101011000003???0100100000??00000001021100100000100000?020011001010000101000112100100100000???0010001101111200000001011000011000012011200200000?000104?10??110101012000011010112001100101010220111010000000011111100110000001010012?101110001000001?101?00020200011001000010000000010000?1000310110000000000001022010?000001001?00000001201320000100?100011122100001001100001100001121101100010202010000100
Alligator_mississipiensis 10001121001101101001000003???0100100000??00010001021100100000200000?020001001010000101000112100100100000???0010001101111200000001011000011010002011200200100?000104?120?110001012000011010112001100101010220111010000000011111110110000001010012?101110001000001?111?00020200011001000010000000010000?1000300110000000000001022010?000001001?11100001201320000100?100011122100001001101001100001121101100010202010000100
Steneosaurus_gracilirostris 00010210201?1110?0100000?2???1?00100?0111?000000102100100000?01000100??000100?100?1??0010???100?0000?0?0????0101013?2???0021?010?101?00?1?0?000000?2?020?0?1??????????????????1???????????????????????000?20?200?11100010?0??0???1???1?00????0???????????????0????002??020000211?01??0????00?1?000??0??000300110000?00200000000??0?00?000?01?00????????????????????????????????????????????????????????????0100?00000?1?
Teleosaurus_cadomensis 000102102?1?111000100000021?01?001000001100000001020001000101010000?001000100?100?1?01?1011?100100000000????010101??2??00021?010?10110011101000?0??2002?000??000102010??1000011130000110100020101?0010000220?200011100010100000?011001000000001100?0110?00000001?000??002000?211001000?????????0??1????00?3?0110??100020?000000100?001000001?00??0??00?000????000?00???012?00?0010?????00??0000?11?????????01200000?0010
Steneosaurus_brevior 00010211201??110?010000002??01?0010?0010000000001011001??0001010?01?0??000100?100?1?00010???1001000010?0?????10101??2??00021?0?0?10111001101??0?0??2?02000?10?0?1020?10?100??111?000??101000?01????0??0?0?20?200?11100010100?????????1?0???000111?0?1????0?100?1???01???2000?211?0??000???00?1???0100???0???????0?1000?01100000?00?00100?101?00???????????????????????????????????0???0?????????????????????????????????
Steneosaurus_brevidens 0????2?????????????000?0?????1?0010?00?000000???10???????????0??????????????????????????0????0?????????0?????10????????????????????????????????????2002?00010?????????????????1???????????????1????????????????????????????????????????????????????????????????????????????0?211?????????????????0????00??3101100?1?????????0???????0???0??1??0?????0??00???????????????????????????????????????????????????????0???0?1?
Steneosaurus_bollensis 00010211201?1110??100000021?01?0010000111100000010200010000010100010101000100?10011?010101??1002?0??11?0???00?0101??2??00021?010?10110011?0?00000?12?02?0201?0001020110?100201?1?000??101010?01010001???02???200?11?00010100000?01?00??0010000110???1???00?10011?00022?02?0?0211?01??0010100110?0??00???003?0110001000??0100000?00?0010?00?1?00000?1000?000000000000101112?001001000?00000000000111?0?100010120000010010
Platysuchus_multiscrobiculatus 10010211201?1110??100000021?01?00100001111000000102100100000101000101?1000100?10011?01010???1002?0??1100???00101013?2??00021?010?10110011?0?00000???????????????102?????10???????????????0??????????1????2???200??1?000?0??0000??1?0?10001000011???????????1???????02??02000?21??0??00????00?10?????0??00?3?0110001?0?2?1100000?00?0??0?0?01?00??01100???0????0?0????01112200100100010000000000?11110?100010320000010010
Peipehsuchus_teleorhinus 00010211201?1110?0100000021?01?0010000111?000000102000100000101?001000?000?00?100?1?01?10???10???0???1?0???0010101??2??00021?010?1???1????0????0001200200?01100010201?0?100201113000??101000?010100?10000220?200?1?10001010??0??01?00?0?010?001?????1???00110011?00?2????????????????????????????????????????????????0201100?00100??010????1??0???????????????????????????????????????????????????????????????????????1?
Steneosaurus_leedsi 00010210201?111000100000021?01?00100100??00000001020002000011010001000100?100?11011?01010???100100000000???00101013?2???0021?010?10111001?010000011200200001000010201???100??111?00001101000201?1000100?0220?200?1110001010000??011001000100001?????1???00111021?0001??0200?0211001000????00110000100?0000310110001000201000000000?00?000001?00000010000000000000000100012200200100???0000001000111100100110120000000010
Steneosaurus_durobrivensis 0001021020??11100010000003???1?00100100??00?0000102000200001101000100?1000100?1?011?01010???1001000000?0???0010101??2??0002??010?101110?1?01?0?001120020000?0000102?1???1002011?3000?1?010?0201?100?100?0220?200?1110001010000??0?1001000100001?????1???00111021?0001??020000211001000010100110000?00?00003101100110002???0000?1????010?0101?0000001000000000000?00010?01?200200100???000??01000111?001000?012000000001?
Machimosaurus_buffetauti ?0000210201?11100010000003???1?00100000??00000?0102000200001101000?????000100?1101?001?10???10010000?000???00101013?2??00021?010?10111001?010000011200200001000010231???10020111?00001101000201010??10001220?200?11100010100?00?0110010001000?12????1???00111011?00012?02000??1100?000????0?1?00?0100?00003?011001100020100000?100?00?000101?00??00100??00???1????????00122?????????????????1???????????????1??0?00?????
Pelagosaurus_typus 10010211201?011000100000021?01?00100111101000000102100200{01}001010000?001000100?10011?0011010?00010000000100000{01}0101??2??00021?010?1011000110100000??200200211000010211???100101113000?110100020101000100002200200011100010100000?01100100010000110000110000110001?000210020000211001000010110110000100?00003001100000001000000000?0?001000001?00000?100000000000001001000?2??01001?0010010010000011?10?1000?0120100000010
Magyarosuchus_fitosi ????????????????????????????????????????????????????????????????????????????????????????????????????????????????????????????????????????????????????????????????????????????????????????????????????????????????????????????????????????????????????????????????????????????0??????????1??1???????????????????????????????????????????0????1?????????????0???00?1????????2????????0????100?000001?110?100??01100?00???1?
Teleidosaurus_calvadosii 00010211201?01100??0000003???1?0010011???0000000102?001000001010?01000?000100?10011?00?10???0001000000?10000110101??2??001?1?100?101110?1?0?000001?2002100111000102???????0???1???????????????????????000?20?200??1100010100000?01100100010000111???1?????????????00???0200002100????0?10100?0?0?0100??0?0300110000000200001?00100??010?000???0?????????????????????????????????????????????????????????????????????????
Eoneustes_bathonicus 000102??????0110???00000?3??01?01100?11??0000100102000101000101010100?1000??0?1?010?00?10???0001?0???0?10000110101???????????1?0???11?????0????0???2?02?0??1?0???????????????1????????????????????????0??????2?0???????????????????????????????????????????????????0????????????????????????????????????????????????????000??00?????01??????????????????????????????????????????????????????????????????????????????????
Eoneustes_gaudryi 00??0??????????????0000??3?001?01100111??0010100101??0??10????101?????1??????????????0?101??0001?0?????100?1110101?????????????0???????????????????2?02?0011100?????????????????????????????????????????????????????????????????????????????????????????????????????????????????????????????????????????????????????????????????????01??????????????????????????????????????????????????????????????????????????????????
Zoneait_nargorum ?0????????????????????????????????????????????001?1?0010110010101?1?0??00010??????1??0?101??0101?0?000?110011100?13?2??00121?100???1???????????????2??21??????0???2????????00??0?00??????0?0????????1?????2?02?0?2???0????????0?????????????????????????????????????1?????????????????????????????????????3?011000??????????0?????????0????1??0?????0??????????????????????01??0110?????????????????????????????????????
Metriorhynchus_superciliosus 00010211201?01100000000003?001?00100211??101100010100010110010101011001000100?10011000?1011001010000000110011101013?2??00111?100?101110111010000001200210211100010211???100001110000?1101000201?100010001220?200121100010100000?01100100010000111000110?00111001?00011000?00021000100001010011000011100000300110000000200000000000?001000001?00010010000001000?01101110012201310111110001?01???0111100101111??????????00
Gracilineustes_leedsi 000102???0???1100?00000003???1?00100211??1?110001?0?00101100101110121?100?1?0?100110?0?10???0101000000?1110?1101013?2??001?1?100??011100110?00?00??2?0210211100010221???1002011?????????????????1?0???0?1220?200121100010100000?0110010001000011??0?1????????001??001??00??00?10????00?101001????0?{01}10??????????00000?????00000000??010???01?00?1?????????1?????11??11??????1?1001?????0?????????????0101??1??????????0?
Cricosaurus_macrospondylus 001?022210100110??000000?3?1???00110211??1?11001100?000013001?1210121??10??00??0?12??0?10???00010000?0?1110?0101013?2???0011?100?101112?0?0??0??0???????????????????????????????????????????????????1?0?12???200??1?1001010??????1?0?10?010??01????????????????????????0????0??????000?????????0????1???0?300110??0?0?20000??00?00?00?0????1?00?1001?0????????????0?????????????????????????????????????????????????????
Cricosaurus_suevicus 00010222101001100000000003?121?00100211??1011001100?00001300101210121??10?100?100?2000110???00010000?0?1110?0101013?2???0011?100?10111210?01?0000??2?02?02???0??1020??????0??1????00??101?00?01?1??01??01?20?200??1110010100000?01100100010??01?????11??001110?1??0????00?00?2100???00?1???011?0001210???03001?0000000200000000100?00?0?0001?00?10?100?000???0001?01110012201311111110?01?01???011??0??02211??????????00
Composite_taxon_durobrivensis 10000211201?01100000000003???1?00?00111????100001011001012001011101210?000100?100110?0?10???01010000?0?1121?1101013?2??001?1?100??011100110000?00??200210211100010221???100?011???0?????????????1?0?1?001220?2001211?0010100000?011001000100001???0?1?????1??0?1??001??00?000210001000010100100000111000003001100?01002000012000?0?001000001?00?00??0?0???1??0?0110111??????13?0?1??????1?01???0??11001011?1??????????00
Composite_taxon_brachyrhynchus 10000211201?01100000000003?020000100111??101000010110010120010111012101000100?10011?00?101??0101000?10?112111101013?2??0?????1?0???1???0???10??00??2?0210211100010221{12}0??00?011???????10100??0??1?0???001220??00121120010100?00?01?00100010??01?????????00?1?0?1?0001??0??0?0???????0001?100100001111?000030011000?000200001200000?0010???00100????????????????????????????????????????0????????????????????????????????
Metriorhynchus_casamiquelai 00000211201?0110?000000003???1?00100111???010000100?00101100101010121??00?100?100110?0?101??010?0000?0?1121?1101013?2??001?1?100?1011100110?000000?2??2?0????0001022110?10020?????0???101?0?????1?0?????12?0?200?21?20010100000??110010001000011????1????0111001??00???00?000210?01??0010??0?00?00?{01}1??000300110000?00200001?000?0??01000?0???0?????????????????????????????????????????????????????????????????????????
Torvoneustes_coryphaeus 00??0??????????????0000??3?121?00110111??0010000100?000?12002011101211100?100?1?011000?10???0101???????112111101013?2??0?111?1?0??011???1??????00??2?0?????1?0????????????????????????????????????????0?1????2?0?2?1200????0?00??1?????????????11??????????????????01???0???????????00?2???01?00001?1100?030011000??0??????12??000?00?0?????????????????????????????????????????????????????????????????????????????????
Geosaurus_giganteus 00???22?20???110??1000?003?02??001?0?11??101?0??110?001??200???1??????????10???????0?0110???0?010000?0?11??1?101?1??2??0010??100?001112?0?00??0?????????????????????????????????????0???????????????????????????????????????????????????????????????????????????????????0?0?021??01??002010010?0?01?1???????????0?0?0?????0120??00?00?100??0110??????0??00?????????1????????????????????1?01????1???????????????????????
Geosaurus_grandis ?0100221200?0110?00?00?0?3???000?100111????1?001??0?00101200??1110121?????100???01?0?0?1?????1?1???????11{02}??1101013??????????1?0????????????????0????????????????????????????????????????????????????????????2?012??????????????01??0?0???????1?????????????????????????0?0??210?01?????????????0???1?????3???????0?0?2??00120??00??0?10???0110?????????????????????????????????????????????????????????????????????????
Dakosaurus_andiniensis 00100221?01?0110??00000003?021?0011011???1011001110?001013002012001000?0?0100?100110001101??0101000000?1131?1100013?2??00111?100?001?1210?0100000?????2?????????1?2??0????0???0???????10100??0??????1??01?10?200?2?120010100??0??1?0?1000100?01??????????0???0????0?1??00?000??0????0?02110010?000?{01}110?0030????000?0?20?001200?00?10?000000000???0?????????????????????????????????????????????????????????????????????
Dakosaurus_maximus 00?00222?01?0110??0000000????1???1?011?????11???110?00101300201????????0??1??????1???0?10???0??????????113?1?1010??????????1?1?0??????????0?????????????????????????????????????????????????????????????????????????2?????????????????????????????????????????????????????00021?0???0002110?10?00??{01}11????????????010?2?000120??00?10?0000000?0??????0???01???00???11????2?01?11????????1???????111????????????????????0
;
end;

ctype ord: 26 51 58 59 61 64 83 128 148 151 163 202 203 208 210 220 224 240 255 261 263 265 270 296 304 311 316 342 344 345 346 362 366 373 375 384 386 393 394 399 ;
